# Supplementary material for: Identifying Allosteric Hotspots in Mycobacterium tuberculosis cAMP Receptor Protein through Structural Homology
Source: Biochemistry. 2025 Jan 31;64(4):801–11. doi: 10.1021/acs.biochem.4c00723 (PMC11840924; doi:10.1021/acs.biochem.4c00723)
Supplement: Supplementary file 2 — bi4c00723_si_002.xlsx [file bi4c00723_si_002.xlsx]

## Sheet: SEC Elution Fig. 1A
wildtype		A61I		A61H		D63H		T70F		G148S
Elut. Vol.	Absorbance	Elut. Vol.	Absorbance	Elut. Vol.	Absorbance	Elut. Vol.	Absorbance	Elut. Vol.	Absorbance	Elut. Vol.	Absorbance
65	0	65	0	65	0	65	0	65	0	65	0
77.1802	0.0425347	79.1479	0.000194267	80	0.0209951	70.2838	0.0238444	73.4505	0.0195122	75.609	0.0281432
77.247	0.0424759	79.2481	0.000361044	80.5953	0.0210088	70.3839	0.0239623	73.5507	0.0195129	75.7092	0.0281407
77.3138	0.0423657	79.3482	0.000379888	80.6954	0.0210762	70.4841	0.0241224	73.6508	0.0197833	75.8094	0.0280535
77.3805	0.0422795	79.4484	0.000474004	80.7956	0.021053	70.5842	0.0241857	73.751	0.0198704	75.9095	0.0282359
77.4473	0.0421518	79.5485	0.000554779	80.8957	0.0210421	70.6844	0.0242312	73.8511	0.0199443	76.0097	0.0282234
77.5141	0.0420489	79.6487	0.000672066	80.9959	0.0211702	70.7846	0.024334	73.9513	0.0198244	76.1098	0.0281159
77.5808	0.0419647	79.7489	0.000684238	81.0961	0.0213907	70.8847	0.0243993	74.0515	0.0199832	76.21	0.0280836
77.6476	0.0418352	79.849	0.000702317	81.1962	0.0216815	70.9849	0.0245172	74.1516	0.0198876	76.3102	0.0281086
77.7144	0.0417198	79.9492	0.000839309	81.2964	0.0217351	71.085	0.0245219	74.2518	0.0199224	76.4103	0.0279859
77.7812	0.0416054	80.0493	0.000796824	81.3965	0.0221046	71.1852	0.0245936	74.3519	0.0199956	76.5105	0.0282112
77.8479	0.0414756	80.1495	0.00109958	81.4967	0.0221268	71.2854	0.0246844	74.4521	0.0202092	76.6106	0.028099
77.9147	0.0413672	80.2496	0.00104959	81.5968	0.0223271	71.3855	0.0248241	74.5523	0.0202599	76.7108	0.0284021
77.9814	0.0412491	80.3498	0.00122606	81.697	0.0224561	71.4857	0.0249351	74.6524	0.0205055	76.8109	0.0285225
78.0482	0.0411604	80.45	0.0013776	81.7972	0.0227146	71.5858	0.0250295	74.7526	0.0206203	76.9111	0.0285602
78.115	0.0410346	80.5501	0.00139889	81.8973	0.0229523	71.686	0.0251674	74.8527	0.0207563	77.0113	0.0288172
78.1817	0.040921	80.6503	0.00169219	81.9975	0.0232424	71.7862	0.0252322	74.9529	0.0209625	77.1114	0.028933
78.2485	0.0407837	80.7504	0.00198301	82.0976	0.0236971	71.8863	0.0253159	75.0531	0.0211431	77.2116	0.0289294
78.3153	0.0406592	80.8506	0.00209584	82.1978	0.0239649	71.9865	0.0254964	75.1532	0.0212851	77.3117	0.0289002
78.382	0.0405664	80.9508	0.00230273	82.298	0.0243145	72.0866	0.0255214	75.2534	0.0215376	77.4119	0.028986
78.4488	0.0404539	81.0509	0.00252163	82.3981	0.0246164	72.1868	0.0255911	75.3535	0.0217135	77.5121	0.0290339
78.5156	0.0403098	81.1511	0.0024855	82.4983	0.025088	72.2869	0.0257058	75.4537	0.0220963	77.6122	0.0291345
78.5824	0.0402061	81.2512	0.00272041	82.5984	0.0255186	72.3871	0.0258361	75.5538	0.0223142	77.7124	0.0292633
78.6491	0.0400941	81.3514	0.00272387	82.6986	0.0260995	72.4873	0.0259848	75.654	0.0228749	77.8125	0.029478
78.7159	0.0399858	81.4516	0.00277347	82.7988	0.026519	72.5874	0.0260362	75.7542	0.0229629	77.9127	0.0296129
78.7827	0.0398941	81.5517	0.00309733	82.8989	0.026885	72.6876	0.026149	75.8543	0.0230265	78.0128	0.0297098
78.8495	0.0397939	81.6519	0.00351622	82.9991	0.0275913	72.7877	0.0263118	75.9545	0.0233653	78.113	0.0296808
78.9162	0.0396777	81.752	0.00359795	83.0992	0.0280156	72.8879	0.0263914	76.0546	0.0235174	78.2132	0.0298557
78.983	0.0395963	81.8522	0.00348785	83.1994	0.0286917	72.9881	0.026507	76.1548	0.023709	78.3133	0.0299616
79.0498	0.0395423	81.9523	0.00354141	83.2995	0.0295829	73.0882	0.0266618	76.255	0.0238737	78.4135	0.030214
79.1165	0.0394328	82.0525	0.00370096	83.3997	0.0304718	73.1884	0.0267382	76.3551	0.0242353	78.5136	0.0305172
79.1833	0.0393634	82.1527	0.00365249	83.4999	0.031516	73.2885	0.0268054	76.4553	0.0247444	78.6138	0.0306257
79.2501	0.039296	82.2528	0.00374505	83.6	0.0327576	73.3887	0.0269359	76.5554	0.0248168	78.714	0.0307409
79.3169	0.039252	82.353	0.00395787	83.7002	0.0340488	73.4888	0.0270255	76.6556	0.0250105	78.8141	0.0308534
79.3836	0.0391447	82.4531	0.00394237	83.8003	0.0356103	73.589	0.0271332	76.7558	0.0255153	78.9143	0.0309858
79.4504	0.0391013	82.5533	0.00452946	83.9005	0.0372315	73.6892	0.0272269	76.8559	0.0258027	79.0144	0.0311825
79.5172	0.0390584	82.6535	0.00478114	84.0007	0.0389881	73.7893	0.0273716	76.9561	0.026182	79.1146	0.0315182
79.584	0.0390116	82.7536	0.00512125	84.1008	0.0410973	73.8895	0.0274361	77.0562	0.0266009	79.2148	0.0319091
79.6507	0.0390192	82.8538	0.00560766	84.201	0.0433559	73.9896	0.0275981	77.1564	0.0269161	79.3149	0.0319064
79.7175	0.0390054	82.9539	0.0061888	84.3011	0.0459063	74.0898	0.0274551	77.2565	0.0275085	79.4151	0.0322922
79.7843	0.0389594	83.0541	0.00668159	84.4013	0.0486966	74.19	0.0272882	77.3567	0.027904	79.5152	0.0323877
79.851	0.0389483	83.1543	0.00755371	84.5014	0.0517768	74.2901	0.0269721	77.4569	0.0283783	79.6154	0.0327092
79.9178	0.0389379	83.2544	0.00853879	84.6016	0.0553528	74.3903	0.0268538	77.557	0.0287893	79.7156	0.0329899
79.9846	0.0389463	83.3546	0.00953294	84.7018	0.0593282	74.4904	0.0267435	77.6572	0.0294762	79.8157	0.0335008
80.0513	0.0389513	83.4547	0.0106148	84.8019	0.0636036	74.5906	0.026723	77.7573	0.0299976	79.9159	0.0337846
80.1181	0.038953	83.5549	0.0121375	84.9021	0.0681272	74.6908	0.026818	77.8575	0.0307336	80.016	0.0340079
80.1849	0.0389714	83.655	0.0138448	85.0022	0.0731698	74.7909	0.0268651	77.9577	0.0311545	80.1162	0.0339875
80.2517	0.0390262	83.7552	0.0154011	85.1024	0.0788531	74.8911	0.0268133	78.0578	0.0319457	80.2163	0.0343246
80.3184	0.0390861	83.8554	0.0171141	85.2026	0.0849239	74.9912	0.026811	78.158	0.03289	80.3165	0.0343147
80.3852	0.0391669	83.9555	0.0192672	85.3027	0.0915269	75.0914	0.0267836	78.2581	0.0335104	80.4167	0.0346435
80.452	0.0392736	84.0557	0.0217305	85.4029	0.0986044	75.1916	0.0267662	78.3583	0.0343351	80.5168	0.0352911
80.5187	0.0393789	84.1558	0.0243584	85.503	0.106574	75.2917	0.0267319	78.4585	0.0352743	80.617	0.0356083
80.5855	0.0395133	84.256	0.0274549	85.6032	0.115293	75.3919	0.0267939	78.5586	0.0361446	80.7171	0.0357142
80.6523	0.0396402	84.3562	0.0306654	85.7033	0.124383	75.492	0.0268457	78.6588	0.0370291	80.8173	0.0361578
80.719	0.0397632	84.4563	0.0343886	85.8035	0.134331	75.5922	0.0271012	78.7589	0.0382343	80.9174	0.0366349
80.7858	0.0399465	84.5565	0.0385503	85.9037	0.145025	75.6923	0.0273665	78.8591	0.0395483	81.0176	0.0369237
80.8526	0.040125	84.6566	0.0431751	86.0038	0.156648	75.7925	0.0277436	78.9592	0.0408485	81.1178	0.0370176
80.9194	0.0403104	84.7568	0.048171	86.104	0.168907	75.8927	0.0279355	79.0594	0.0421665	81.2179	0.0374498
80.9861	0.0405181	84.8569	0.0537584	86.2041	0.18211	75.9928	0.0283308	79.1596	0.0437701	81.3181	0.0378744
81.0529	0.0407644	84.9571	0.0600687	86.3043	0.196112	76.093	0.0285606	79.2597	0.0454454	81.4183	0.0379091
81.1197	0.0410614	85.0573	0.0666348	86.4044	0.211173	76.1931	0.0288946	79.3599	0.0471906	81.5184	0.0383386
81.1865	0.0413532	85.1574	0.0740396	86.5046	0.226661	76.2933	0.0292779	79.46	0.0492062	81.6186	0.0385942
81.2532	0.0416779	85.2576	0.0821648	86.6048	0.24321	76.3934	0.0296549	79.5602	0.0513695	81.7187	0.0388547
81.32	0.042042	85.3577	0.0910684	86.7049	0.260693	76.4936	0.0300859	79.6604	0.0536523	81.8189	0.0389299
81.3868	0.0424446	85.4579	0.100773	86.8051	0.278993	76.5938	0.0306426	79.7605	0.0557351	81.919	0.0391608
81.4535	0.0428324	85.5581	0.111498	86.9052	0.297818	76.6939	0.0311596	79.8607	0.0579428	82.0192	0.0393508
81.5203	0.0432921	85.6582	0.123005	87.0054	0.317592	76.7941	0.0316559	79.9608	0.0605966	82.1194	0.0395369
81.5871	0.043719	85.7584	0.135204	87.1056	0.338264	76.8942	0.0323009	80.061	0.0634031	82.2209	0.0397268
81.6539	0.0442204	85.8585	0.14867	87.2057	0.359286	76.9944	0.033005	80.1611	0.0664119	82.3197	0.0400746
81.7206	0.0447774	85.9587	0.16304	87.3059	0.381218	77.0946	0.0338014	80.2613	0.0697594	82.4198	0.0405063
81.7874	0.0453291	86.0588	0.178398	87.406	0.403566	77.1947	0.0345958	80.3615	0.0733926	82.52	0.0408297
81.8542	0.0459271	86.159	0.194631	87.5062	0.427451	77.2949	0.0355033	80.4616	0.0773134	82.6201	0.041551
81.921	0.0465832	86.2592	0.212104	87.6064	0.450822	77.395	0.036517	80.5618	0.0815486	82.7203	0.0423155
81.9877	0.0472711	86.3593	0.230528	87.7065	0.474991	77.4952	0.0376166	80.6619	0.0860602	82.8204	0.0429726
82.0545	0.0479971	86.4595	0.249419	87.8067	0.499292	77.5954	0.0387348	80.7621	0.0909729	82.9206	0.0438874
82.1213	0.048805	86.5596	0.269881	87.9068	0.524868	77.6955	0.039975	80.8623	0.0961099	83.0208	0.0449587
82.188	0.049649	86.6598	0.291404	88.007	0.550253	77.7957	0.0413874	80.9624	0.101651	83.1209	0.0458934
82.2548	0.0505246	86.76	0.313527	88.1071	0.575944	77.8958	0.0428957	81.0626	0.107465	83.2211	0.0468422
82.3216	0.0514602	86.8601	0.336224	88.2073	0.601189	77.996	0.0445038	81.1627	0.114054	83.3212	0.0481186
82.3884	0.0524631	86.9603	0.360206	88.3075	0.627651	78.0962	0.0462937	81.2629	0.121113	83.4214	0.049541
82.4551	0.0535598	87.0604	0.385222	88.4076	0.654034	78.1963	0.048166	81.3631	0.128485	83.5216	0.0511518
82.5219	0.0546864	87.1606	0.410535	88.5078	0.679697	78.2965	0.0502406	81.4632	0.136287	83.6217	0.0533
82.5887	0.0559189	87.2608	0.43633	88.6079	0.70495	78.3966	0.0524867	81.5634	0.144782	83.7219	0.0555692
82.6554	0.0572124	87.3609	0.462739	88.7081	0.730657	78.4968	0.0548657	81.6635	0.153752	83.822	0.0582571
82.7222	0.0585612	87.4611	0.48989	88.8082	0.756464	78.5969	0.0573844	81.7637	0.162826	83.9222	0.0610822
82.789	0.0599901	87.5612	0.517232	88.9084	0.780666	78.6971	0.0601688	81.8638	0.172812	84.0224	0.0639885
82.8557	0.0615682	87.6614	0.54464	89.0085	0.80425	78.7973	0.0630414	81.964	0.183201	84.1225	0.0672699
82.9225	0.0632175	87.7616	0.572109	89.1086	0.826834	78.8974	0.0662755	82.0642	0.194162	84.2227	0.0710496
82.9893	0.0649569	87.8617	0.600087	89.2088	0.849124	78.9976	0.0695354	82.1643	0.205348	84.3228	0.0752301
83.056	0.0668458	87.9619	0.627583	89.3089	0.869807	79.0977	0.0730946	82.2645	0.217642	84.423	0.0797012
83.1228	0.0688376	88.062	0.654784	89.4091	0.889482	79.1979	0.076874	82.3646	0.230458	84.5231	0.0848805
83.1896	0.0709382	88.1622	0.681572	89.5093	0.907047	79.298	0.0809178	82.4648	0.243465	84.6233	0.0905894
83.2564	0.073167	88.2623	0.707772	89.6094	0.923429	79.3982	0.0851246	82.565	0.257077	84.7234	0.0970082
83.3231	0.0756127	88.3625	0.73237	89.7096	0.938103	79.4984	0.0891172	82.6651	0.271283	84.8236	0.103803
83.3899	0.0781884	88.4627	0.756247	89.8097	0.951263	79.5985	0.093297	82.7653	0.286164	84.9238	0.111339
83.4567	0.0808459	88.5628	0.780034	89.9099	0.9636	79.6987	0.097885	82.8654	0.301217	85.0239	0.119964
83.5234	0.0836654	88.663	0.803503	90.0101	0.973954	79.7989	0.102888	82.9656	0.317106	85.1241	0.129303
83.5902	0.0866705	88.7631	0.826204	90.1102	0.98313	79.899	0.108293	83.0658	0.333172	85.2242	0.139465
83.657	0.0899987	88.8633	0.847448	90.2104	0.990225	79.9992	0.114143	83.1659	0.349486	85.3244	0.1506
83.7238	0.0935105	88.9634	0.867912	90.3105	0.995436	80.0993	0.120093	83.2661	0.366409	85.4245	0.16273
83.7905	0.0972341	89.0636	0.8872	90.4107	0.998549	80.1995	0.126519	83.3662	0.383812	85.5247	0.175763
83.8573	0.101218	89.1638	0.905449	90.5108	0.999633	80.2996	0.132981	83.4664	0.401468	85.6249	0.189262
83.9241	0.105487	89.2639	0.922404	90.611	0.999045	80.3998	0.139796	83.5665	0.419337	85.725	0.204225
83.9909	0.109899	89.3641	0.937631	90.7112	0.99616	80.5	0.146993	83.6667	0.437671	85.8252	0.220221
84.0576	0.114674	89.4642	0.951513	90.8113	0.991617	80.6001	0.154307	83.7668	0.45638	85.9253	0.236644
84.1244	0.119839	89.5644	0.963834	90.9115	0.985072	80.7003	0.162238	83.867	0.475195	86.0255	0.254217
84.1912	0.125261	89.6646	0.974146	91.0116	0.977218	80.8004	0.170633	83.9671	0.494042	86.1257	0.272557
84.2579	0.131044	89.7647	0.983153	91.1118	0.967706	80.9006	0.179733	84.0673	0.513428	86.2258	0.291637
84.3247	0.137155	89.8649	0.989868	91.212	0.956776	81.0008	0.189453	84.1675	0.532766	86.326	0.311362
84.3915	0.143606	89.965	0.994962	91.3121	0.944814	81.1009	0.199507	84.2676	0.551931	86.4261	0.331549
84.4583	0.150434	90.0652	0.998395	91.4123	0.931471	81.2011	0.209811	84.3678	0.571382	86.5263	0.352418
84.525	0.157739	90.1654	1	91.5124	0.917316	81.3012	0.220212	84.4679	0.59072	86.6264	0.373559
84.5918	0.16547	90.2655	0.999273	91.6126	0.902565	81.4014	0.231376	84.5681	0.610293	86.7266	0.395036
84.6585	0.173614	90.3657	0.996846	91.7128	0.886926	81.5015	0.242849	84.6683	0.629271	86.8268	0.417244
84.7253	0.182142	90.4658	0.99288	91.8129	0.870581	81.6017	0.254674	84.7684	0.648402	86.9269	0.439933
84.7921	0.191045	90.566	0.987312	91.9131	0.854113	81.7019	0.267059	84.8686	0.667124	87.0271	0.46333
84.8589	0.20044	90.6662	0.980022	92.0132	0.836364	81.802	0.279952	84.9687	0.685532	87.1272	0.487151
84.9256	0.210447	90.7663	0.971358	92.1134	0.818623	81.9022	0.293192	85.0689	0.703659	87.2344	0.512693
84.9924	0.220934	90.8665	0.961182	92.2135	0.800822	82.0023	0.306879	85.1691	0.721542	87.3275	0.53561
85.0592	0.232069	90.9666	0.950269	92.3137	0.781802	82.1025	0.320896	85.2692	0.738949	87.4277	0.560946
85.1259	0.243857	91.0668	0.938184	92.4139	0.76347	82.2026	0.335346	85.3694	0.756158	87.5278	0.586485
85.1927	0.25569	91.1669	0.924566	92.514	0.743993	82.3028	0.350349	85.4695	0.772797	87.628	0.612217
85.2595	0.268264	91.2671	0.91038	92.6142	0.725423	82.4029	0.365759	85.5697	0.788868	87.7282	0.637635
85.3263	0.281552	91.3673	0.895117	92.7143	0.706315	82.503	0.381353	85.6698	0.804326	87.8283	0.663328
85.393	0.295215	91.4674	0.879375	92.8145	0.687224	82.6032	0.397458	85.77	0.818868	87.9285	0.689211
85.4598	0.30933	91.5676	0.862621	92.9147	0.667812	82.7033	0.413925	85.8702	0.832335	88.0286	0.714292
85.5266	0.323793	91.6677	0.845301	93.0148	0.649335	82.8035	0.430858	85.9703	0.845873	88.1288	0.738983
85.5934	0.338827	91.7679	0.82773	93.115	0.629677	82.9036	0.447712	86.0705	0.859006	88.229	0.763392
85.6601	0.353974	91.8681	0.809933	93.2151	0.611413	83.0038	0.465079	86.1706	0.871428	88.3291	0.787087
85.7269	0.369714	91.9682	0.791574	93.3153	0.592159	83.104	0.482548	86.2708	0.883775	88.4293	0.810478
85.7937	0.38617	92.0684	0.773228	93.4155	0.573462	83.2041	0.50025	86.371	0.894857	88.5294	0.832857
85.8604	0.40292	92.1685	0.753859	93.5156	0.555326	83.3043	0.518168	86.4711	0.905681	88.6296	0.854052
85.9272	0.419882	92.2687	0.735286	93.6158	0.537015	83.4044	0.53617	86.5713	0.915704	88.7298	0.874142
85.994	0.437099	92.3689	0.716388	93.7159	0.519333	83.5046	0.554071	86.6714	0.925264	88.8299	0.89279
86.0608	0.454611	92.469	0.696976	93.8161	0.501368	83.6048	0.572181	86.7716	0.933635	88.9301	0.910235
86.1275	0.472456	92.5692	0.677915	93.9162	0.48406	83.7049	0.590304	86.8717	0.941388	89.0302	0.925083
86.1943	0.490381	92.6693	0.658538	94.0164	0.467081	83.8051	0.608244	86.9719	0.948917	89.1304	0.939228
86.2611	0.508763	92.7695	0.639965	94.1166	0.450769	83.9052	0.626181	87.0721	0.955458	89.2305	0.952664
86.3279	0.527245	92.8696	0.620896	94.2167	0.433968	84.0054	0.644035	87.1722	0.961415	89.3307	0.96417
86.3946	0.545663	92.9698	0.601805	94.3169	0.418193	84.1055	0.661542	87.2724	0.967167	89.4309	0.974266
86.4614	0.563954	93.07	0.583586	94.417	0.402015	84.2057	0.678987	87.3725	0.972079	89.531	0.982759
86.5282	0.582562	93.1701	0.565526	94.5172	0.387534	84.3059	0.696226	87.4727	0.976535	89.6312	0.98952
86.5949	0.601272	93.2703	0.547432	94.6174	0.372337	84.406	0.71309	87.5729	0.980577	89.7313	0.994654
86.6617	0.61969	93.3704	0.530255	94.7175	0.3576	84.5062	0.729735	87.673	0.983864	89.8315	0.997984
86.7285	0.638094	93.4706	0.512909	94.8177	0.343449	84.6063	0.745973	87.7732	0.986962	89.9317	0.999339
86.7953	0.656651	93.5707	0.496329	94.9178	0.329706	84.7065	0.761735	87.8733	0.989561	90.0318	0.999551
86.862	0.674579	93.6709	0.479677	95.018	0.316071	84.8067	0.776592	87.9735	0.99183	90.132	0.998297
86.9288	0.692048	93.771	0.463303	95.1181	0.303012	84.9068	0.789627	88.0737	0.99401	90.2321	0.9958
86.9956	0.709933	93.8712	0.447282	95.2183	0.290387	85.007	0.802629	88.1738	0.995525	90.3323	0.991262
87.0623	0.727246	93.9714	0.431737	95.3185	0.278027	85.1071	0.815729	88.274	0.996999	90.4324	0.985583
87.1291	0.74431	94.0715	0.416213	95.4186	0.26634	85.2073	0.828424	88.3741	0.998092	90.5326	0.978319
87.1959	0.761043	94.1717	0.401258	95.5188	0.254281	85.3074	0.840997	88.4743	0.998943	90.6328	0.970053
87.2626	0.777219	94.2718	0.386351	95.6189	0.243537	85.4076	0.853233	88.5744	0.999467	90.7329	0.960274
87.3294	0.793056	94.372	0.372068	95.7191	0.232423	85.5078	0.864717	88.6746	0.999664	90.8331	0.949729
87.3962	0.808448	94.4722	0.358678	95.8193	0.222331	85.6079	0.875607	88.7747	0.99996	90.9332	0.938026
87.4629	0.823338	94.5723	0.344819	95.9194	0.212004	85.7081	0.885721	88.8749	0.999606	91.0334	0.925466
87.5297	0.838054	94.6725	0.332026	96.0196	0.202119	85.8082	0.895118	88.9751	0.999135	91.1336	0.912327
87.5965	0.852086	94.7726	0.319562	96.1197	0.19269	85.9084	0.903982	89.0752	0.998639	91.2337	0.898259
87.6632	0.865356	94.8728	0.307308	96.2199	0.183701	86.0086	0.912398	89.1754	0.997625	91.3339	0.883483
87.73	0.878362	94.973	0.29414	96.3201	0.174814	86.1087	0.920582	89.2755	0.996949	91.434	0.868363
87.7968	0.890763	95.0731	0.281598	96.4202	0.166526	86.2089	0.928292	89.3757	0.995292	91.5342	0.852548
87.8635	0.902365	95.1733	0.270124	96.5204	0.158521	86.309	0.936381	89.4758	0.994093	91.6344	0.836144
87.9303	0.913668	95.2734	0.25869	96.6205	0.150722	86.4092	0.944118	89.576	0.991893	91.7345	0.819769
87.9971	0.924439	95.3736	0.247131	96.7207	0.142863	86.5094	0.950899	89.6762	0.98971	91.8347	0.802988
88.0639	0.93444	95.4737	0.236691	96.8209	0.135065	86.6095	0.956929	89.7763	0.987482	91.9348	0.785987
88.1306	0.943808	95.5739	0.22631	96.921	0.128119	86.7097	0.9625	89.8765	0.984718	92.035	0.768433
88.1974	0.95244	95.6741	0.216145	97.0212	0.121201	86.8098	0.967682	89.9766	0.981573	92.1351	0.750721
88.2642	0.960455	95.7742	0.206868	97.1213	0.114559	86.91	0.972447	90.0768	0.978431	92.2353	0.73351
88.331	0.967787	95.8744	0.197377	97.2215	0.10803	87.0101	0.976796	90.177	0.974713	92.3355	0.71598
88.3977	0.974308	95.9745	0.188532	97.3216	0.101965	87.1103	0.980839	90.2771	0.970398	92.4356	0.698115
88.4645	0.980268	96.0747	0.179632	97.4218	0.0961242	87.2105	0.98435	90.3773	0.966255	92.5358	0.681047
88.5313	0.985468	96.1749	0.171182	97.522	0.0906988	87.3106	0.987514	90.4774	0.961204	92.6359	0.663023
88.598	0.989674	96.275	0.163175	97.6221	0.0852868	87.4108	0.990364	90.5776	0.956298	92.7361	0.645739
88.6648	0.993242	96.3752	0.155651	97.7223	0.0803127	87.5109	0.992668	90.6777	0.950757	92.8363	0.628557
88.7316	0.996072	96.4753	0.147903	97.8224	0.0753891	87.6111	0.994782	90.7779	0.944746	92.9364	0.6116
88.7984	0.998124	96.5755	0.141309	97.9226	0.0707977	87.7113	0.99646	90.8781	0.938444	93.0366	0.594476
88.8651	0.999451	96.6757	0.134577	98.0228	0.0667543	87.8114	0.99785	90.9782	0.931914	93.1367	0.577548
88.9319	0.99996	96.7758	0.12838	98.1229	0.0626125	87.9116	0.9989	91.0784	0.924654	93.2369	0.561088
88.9987	0.99974	96.876	0.122514	98.2231	0.0588356	88.0117	0.999576	91.1785	0.91587	93.337	0.544487
89.0655	0.998659	96.9761	0.116665	98.3232	0.0549592	88.1119	0.999944	91.2787	0.907704	93.4372	0.527735
89.1322	0.996782	97.0763	0.111042	98.4234	0.0514308	88.212	1	91.3789	0.899423	93.5374	0.511887
89.199	0.994248	97.1764	0.10581	98.5235	0.048304	88.3122	0.999669	91.479	0.890244	93.6375	0.496638
89.2658	0.991077	97.2766	0.100584	98.6237	0.0453781	88.4124	0.999001	91.5792	0.880733	93.7377	0.48089
89.3325	0.98702	97.3768	0.095695	98.7239	0.0424288	88.5125	0.998103	91.6793	0.870578	93.8378	0.465685
89.3993	0.982212	97.4769	0.0908173	98.824	0.0398815	88.6127	0.996854	91.7795	0.860158	93.938	0.450622
89.4661	0.977166	97.5771	0.0862741	98.9242	0.0372442	88.7128	0.995152	91.8797	0.849413	94.0382	0.436665
89.5328	0.97121	97.6772	0.0821238	99.0243	0.0348142	88.813	0.993276	91.9798	0.837589	94.1383	0.422189
89.5996	0.964387	97.7774	0.0780091	99.1245	0.0323539	88.9132	0.990993	92.08	0.825248	94.2385	0.408469
89.6664	0.957375	97.8775	0.0740427	99.2247	0.0301953	89.0133	0.988337	92.1801	0.812947	94.3386	0.39465
89.7332	0.94946	97.9777	0.0701845	99.3248	0.028135	89.1135	0.985244	92.2803	0.799652	94.4388	0.381755
89.7999	0.941033	98.0779	0.0668251	99.425	0.0260343	89.2136	0.981823	92.3804	0.786395	94.539	0.368523
89.8667	0.932034	98.178	0.0634958	99.5251	0.0242934	89.3138	0.978047	92.4806	0.772847	94.6391	0.355848
89.9334	0.922679	98.2782	0.0599757	99.6253	0.0226274	89.4139	0.97384	92.5808	0.75863	94.7393	0.343497
90.0002	0.912847	98.3783	0.0570587	99.7255	0.0210118	89.5141	0.969332	92.6809	0.74454	94.8394	0.33157
90.067	0.902419	98.4785	0.0541306	99.8256	0.0194783	89.6143	0.96431	92.7811	0.729996	94.9396	0.32007
90.1338	0.891672	98.5787	0.0512999	99.9258	0.0180433	89.7144	0.958883	92.8812	0.715218	95.0397	0.308338
90.2005	0.880791	98.6788	0.0486613	100.026	0.0166342	89.8146	0.953063	92.9814	0.700043	95.1399	0.297481
90.2673	0.869039	98.779	0.0461634	100.126	0.0153912	89.9147	0.946686	93.0816	0.684743	95.2401	0.286541
90.3341	0.857132	98.8791	0.0436759	100.226	0.0141448	90.0149	0.93996	93.1817	0.669298	95.3402	0.276207
90.4008	0.845196	98.9793	0.0414682	100.326	0.013162	90.1151	0.932623	93.2819	0.653482	95.4404	0.265863
90.4676	0.833222	99.0795	0.0393935	100.427	0.0119921	90.2152	0.924542	93.382	0.637638	95.5405	0.255925
90.5344	0.820613	99.1796	0.0374033	100.527	0.0110883	90.3154	0.915991	93.4822	0.621947	95.6407	0.246414
90.6012	0.807681	99.2798	0.0356315	100.627	0.0101349	90.4155	0.907175	93.5824	0.606372	95.7409	0.237159
90.6679	0.794619	99.3799	0.0339837	100.727	0.00926441	90.5157	0.897958	93.6825	0.590891	95.841	0.227407
90.7347	0.781585	99.4801	0.0321439	100.827	0.00832095	90.6159	0.888284	93.7827	0.575263	95.9412	0.218346
90.8015	0.768235	99.5803	0.0305657	100.927	0.00751593	90.716	0.87823	93.8828	0.559258	96.0413	0.209701
90.8683	0.754846	99.6804	0.0290877	101.028	0.00685763	90.8162	0.867689	93.983	0.542981	96.1415	0.201297
90.935	0.741408	99.7806	0.0274658	101.128	0.00612056	90.9163	0.85665	94.0831	0.527197	96.2416	0.193156
91.0018	0.727575	99.8807	0.0260555	101.228	0.00543012	91.0165	0.845247	94.1833	0.511799	96.3418	0.185327
91.0686	0.713233	99.9809	0.0248586	101.328	0.0048664	91.1166	0.833447	94.2835	0.496578	96.442	0.177639
91.1353	0.699919	100.081	0.0235903	101.428	0.00434455	91.2168	0.821075	94.3836	0.481148	96.5421	0.170107
91.2021	0.6865	100.181	0.0223376	101.528	0.00380585	91.317	0.808353	94.4838	0.465811	96.6423	0.163128
91.2689	0.67298	100.281	0.0214206	101.628	0.00334622	91.4171	0.795271	94.5839	0.451042	96.7424	0.15625
91.3357	0.659719	100.382	0.0203989	101.729	0.00305211	91.5173	0.78163	94.6841	0.436339	96.8426	0.149988
91.4024	0.646237	100.482	0.0196826	101.829	0.00261641	91.6174	0.767342	94.7843	0.4219	96.9428	0.143555
91.4692	0.632784	100.582	0.0188497	101.929	0.00200667	91.7176	0.752987	94.8844	0.40784	97.0429	0.137748
91.536	0.619243	100.682	0.0181513	102.029	0.00176743	91.8178	0.738156	94.9846	0.393711	97.1431	0.132033
91.6028	0.605649	100.782	0.0171781	102.129	0.00147076	91.9179	0.722972	95.0847	0.380075	97.2432	0.126753
91.6695	0.592693	100.882	0.0166748	102.229	0.00113247	92.0181	0.707558	95.1849	0.366759	97.3434	0.12143
91.7363	0.579441	100.982	0.0159541	102.33	0.000772971	92.1182	0.691774	95.285	0.353327	97.4436	0.116273
91.8031	0.565857	101.083	0.0153287	102.43	0.000575015	92.2184	0.675594	95.3852	0.340713	97.5437	0.111527
91.8698	0.5527	101.183	0.0148356	102.53	0.000388712	92.3186	0.659316	95.4853	0.328344	97.6439	0.107151
91.9366	0.539763	101.283	0.0141582	102.63	3.50378e-05	92.4187	0.64268	95.5855	0.31576	97.744	0.10298
115	0	115	0	115	0	115	0	115	0	115	0

## Sheet: Native Sol. Struct. Fig.2(B-C)
Fluorescence Data								CD Data
	wildtype	A61I	A61H	D63H	T70F	G148S			wildtype	A61I	A61H	D63H	T70F	G148S
wavelength (nm)	normalized emission							wavelength (nm)	molar elicticity
300	2.38369	2.1514	2.34583	2.40397	2.39863	2.30241		260	412.272	-146.313	467.619	323.731	291.65	484.619
301	2.64952	2.39673	2.60805	2.66794	2.65571	2.55634		259.5	523.364	-346.714	413.093	299.266	441.402	673.639
302	2.94743	2.67274	2.90468	2.9633	2.94759	2.84595		259	306.118	-740.58	506.735	236.682	25.133	349.185
303	3.23046	2.94209	3.17815	3.24544	3.2301	3.12851		258.5	345.618	-173.357	325.97	355.592	115.717	372.15
304	3.50108	3.2038	3.45565	3.52079	3.49265	3.3958		258	35.179	-279.451	334.267	413.625	480.673	353.307
305	3.75993	3.45485	3.7246	3.78624	3.75191	3.65481		257.5	91.342	-203.174	194.989	410.211	400.037	170.176
306	4.0152	3.71185	3.97631	4.03502	3.99919	3.90642		257	269.088	-318.977	545.259	270.25	506.853	408.658
307	4.24011	3.94053	4.20408	4.26783	4.22598	4.13693		256.5	217.863	-371.677	33.19	65.429	115.717	84.794
308	4.45192	4.15702	4.41759	4.48448	4.43543	4.35374		256	283.283	156.715	112.608	138.823	120.954	307.966
309	4.64329	4.35132	4.60693	4.67959	4.62134	4.55286		255.5	117.263	-335.619	-39.709	-149.633	290.603	325.631
310	4.81754	4.53764	4.77891	4.8499	4.79364	4.72302		255	210.456	-490.253	196.175	302.68	19.897	-164.877
311	4.96616	4.70395	4.93454	5.00214	4.94409	4.87812		254.5	11.726	-463.21	161.8	46.654	391.136	372.15
312	5.10283	4.84722	5.07598	5.13885	5.09222	5.02754		254	-237.612	-393.173	75.862	88.756	-45.554	344.474
313	5.23117	4.98757	5.1997	5.26105	5.21171	5.15405		253.5	-270.322	-933.353	-229.957	-74.532	57.073	27.087
314	5.3353	5.1134	5.30562	5.36699	5.31916	5.26678		253	-243.167	-494.414	-23.114	83.635	342.964	1.178
315	5.4332	5.21774	5.40737	5.45945	5.415	5.36879		252.5	67.889	-260.729	-111.422	332.265	-200.018	-209.629
316	5.50603	5.31784	5.49498	5.53858	5.49112	5.45572		252	-151.208	-425.764	93.05	-324.869	47.125	162.521
317	5.57233	5.39907	5.55476	5.5993	5.56418	5.52151		251.5	-173.426	-815.471	-69.935	-124.031	153.417	189.608
318	5.6277	5.4697	5.619	5.65793	5.6206	5.58341		251	-233.909	-689.267	53.341	106.393	-128.284	463.421
319	5.66961	5.52309	5.66663	5.70023	5.66396	5.62862		250.5	-151.208	-57.554	71.121	206.528	65.975	-274.402
320	5.7051	5.56819	5.70251	5.73559	5.70714	5.6707		250	-159.231	-775.252	-2.963	-98.997	268.611	90.093
321	5.73374	5.61577	5.7354	5.76478	5.73637	5.70928		249.5	-41.968	-779.412	-135.129	33.568	-274.894	-37.686
322	5.75811	5.65205	5.76401	5.78899	5.76408	5.73776		249	-47.522	-1120.58	-117.942	-42.102	-174.362	-214.928
323	5.77793	5.68234	5.78784	5.81044	5.78597	5.76247		248.5	-249.956	-680.252	-228.772	-274.233	-383.805	131.901
324	5.7975	5.7104	5.80503	5.82622	5.80419	5.78173		248	153.676	-762.077	-202.694	2.276	67.022	-95.982
325	5.80874	5.73285	5.81943	5.83993	5.81989	5.79608		247.5	-738.14	-866.091	-20.151	-472.226	-235.624	-323.865
326	5.82142	5.75109	5.82747	5.84983	5.83087	5.81571		247	-628.283	-886.894	-280.927	-586.016	-238.765	-428.09
327	5.82819	5.7606	5.84515	5.85856	5.84103	5.82904		246.5	-366.602	-1103.94	-200.916	-172.391	-219.392	-495.807
328	5.82998	5.77567	5.84773	5.86299	5.84595	5.83332		246	-351.789	-981.2	-591.487	-315.197	-514.184	-286.179
329	5.83592	5.78148	5.85574	5.86857	5.84827	5.8407		245.5	-709.75	-1061.64	-509.106	-373.229	-479.625	-263.803
330	5.83925	5.79071	5.85583	5.86848	5.85708	5.84191		245	-734.437	-1141.38	-708.836	-598.533	-484.861	-332.697
331	5.83912	5.79443	5.86111	5.86957	5.85884	5.84586		244.5	-733.203	-844.595	-570.744	-646.893	-412.08	-385.105
332	5.84261	5.79665	5.86273	5.87225	5.85823	5.84857		244	-478.927	-1381.31	-72.899	-1084.41	-672.837	-286.179
333	5.84615	5.79375	5.86343	5.87342	5.85992	5.84809		243.5	-881.942	-1304.34	-846.929	-391.436	-468.63	-714.858
334	5.84461	5.79856	5.86353	5.88082	5.8621	5.84874		243	-829.482	-1424.99	-1129.04	-814.164	-505.282	-693.659
335	5.84438	5.79952	5.86388	5.87588	5.86001	5.84789		242.5	-1101.66	-1291.86	-549.408	-802.785	-603.721	-776.098
336	5.84623	5.79894	5.86431	5.8809	5.8588	5.84964		242	-841.826	-1547.73	-1156.9	-691.84	-962.916	-1258.36
337	5.84474	5.79135	5.86307	5.87047	5.86061	5.84683		241.5	-1298.54	-1851.45	-1102.96	-1183.41	-1162.41	-1064.63
338	5.84281	5.78421	5.85981	5.8713	5.85549	5.84525		241	-1410.86	-1781.41	-1506.57	-1324.51	-953.491	-1094.07
339	5.83606	5.77963	5.85646	5.86838	5.85178	5.83851		240.5	-1097.95	-1588.64	-1201.94	-1350.68	-1348.82	-1403.22
340	5.83485	5.77164	5.8507	5.86654	5.84771	5.83498		240	-1441.1	-2048.39	-1487.02	-1755.77	-1466.1	-1402.63
341	5.82989	5.76036	5.84229	5.86503	5.83502	5.82459		239.5	-1738.58	-2509.51	-1586.59	-1907.68	-1659.84	-1804.22
342	5.82545	5.74797	5.83585	5.85645	5.83535	5.81796		239	-1951.51	-3015.72	-2073.17	-2301.39	-1602.77	-1959.68
343	5.81107	5.73262	5.82342	5.84591	5.81893	5.80698		238.5	-2346.5	-2731.41	-2113.47	-1826.32	-1767.18	-1654.07
344	5.80503	5.71134	5.81282	5.83879	5.80736	5.79127		238	-2704.46	-2701.59	-2114.66	-2061.86	-2178.21	-2218.77
345	5.7938	5.69471	5.79906	5.82854	5.79653	5.78433		237.5	-2684.71	-3115.57	-2161.48	-2850.43	-2002.8	-2501.41
346	5.78168	5.67645	5.78885	5.81767	5.78081	5.76245		237	-3224.74	-3456.04	-2776.08	-2878.87	-2537.93	-2553.23
347	5.76786	5.65447	5.77031	5.79841	5.76114	5.74905		236.5	-3429.64	-3848.52	-3115.68	-3418.24	-3275.17	-3276.33
348	5.74986	5.62933	5.75064	5.78143	5.74676	5.72773		236	-3544.43	-4711.84	-3764.66	-3274.29	-3145.32	-3643.18
349	5.72896	5.59806	5.72597	5.76149	5.72411	5.70176		235.5	-4578.81	-4884.5	-4013.58	-4084.47	-3313.92	-3949.97
350	5.70067	5.56635	5.6989	5.73732	5.69451	5.67455		235	-4855.93	-5163.26	-4262.5	-4626.11	-3513.94	-4422.23
351	5.67195	5.53081	5.66311	5.71156	5.65966	5.64565		234.5	-4902.83	-5401.11	-4587.88	-4907.17	-4008.22	-4830.3
352	5.65235	5.49783	5.63918	5.68832	5.63428	5.61943		234	-5431.75	-5829.64	-5070.31	-4960.08	-4615.09	-5304.9
353	5.6257	5.46073	5.61354	5.66143	5.61116	5.58533		233.5	-5991.53	-6633.33	-5620.32	-5833.99	-4980.56	-5754.78
354	5.5893	5.41084	5.57456	5.62701	5.57161	5.54488		233	-6441.45	-7079.2	-5517.19	-6272.64	-5146.02	-5836.04
355	5.54305	5.35181	5.5245	5.58261	5.52162	5.49894		232.5	-7061.71	-8177.59	-6852.48	-6460.4	-6064.96	-7000.78
356	5.49419	5.3083	5.46982	5.54085	5.46316	5.45061		232	-7448.06	-7832.96	-7164.82	-7016.83	-6567.62	-7481.27
357	5.45341	5.24453	5.4192	5.4882	5.41016	5.39304		231.5	-8378.14	-8911.24	-7177.86	-7580.09	-6744.08	-7803.96
358	5.39946	5.17375	5.35333	5.4215	5.35359	5.33415		231	-8901.5	-9343.93	-8732.44	-8278.18	-7669.82	-7614.35
359	5.32622	5.09261	5.28485	5.36362	5.2826	5.25682		230.5	-9675.44	-9560.28	-8905.5	-8927.92	-8163.58	-8806.76
360	5.25495	5.02395	5.21712	5.29987	5.2202	5.19535		230	-9808.75	-10318.2	-9321.56	-9259.05	-8102.84	-9469.22
361	5.21084	4.96014	5.1628	5.24296	5.16638	5.13821		229.5	-10198.8	-11058.8	-10226	-10143.2	-8393.97	-9823.11
362	5.14626	4.89483	5.10399	5.18307	5.10834	5.08935		229	-10765.4	-11479	-10558.5	-10656.4	-8944.28	-10889.5
363	5.07245	4.8014	5.02412	5.11092	5.01879	5.00146		228.5	-11907.8	-12212	-11040.9	-10856.1	-9754.3	-11087.9
364	4.98274	4.72193	4.93925	5.03117	4.93553	4.91649		228	-12163.9	-13089.1	-11159.4	-11618.5	-10251.2	-11781
365	4.90722	4.63662	4.8556	4.95317	4.85182	4.83644		227.5	-12496.5	-13507.3	-12088.7	-12077	-10572.7	-11854
366	4.8206	4.54403	4.76467	4.86882	4.76989	4.74837		227	-13078.5	-13997.5	-12916.1	-12872.4	-11269.6	-12351.6
367	4.72693	4.44926	4.67371	4.77946	4.68022	4.66112		226.5	-13441.4	-14089.1	-13062.5	-13489.2	-11574.4	-13449.8
368	4.63741	4.35242	4.57695	4.68758	4.58428	4.56535		226	-14216.6	-14392.1	-13416.3	-13823.7	-12001.6	-13593.5
369	4.54569	4.25098	4.48403	4.59226	4.49517	4.46695		225.5	-14870.2	-15100.8	-13770.8	-14463.2	-12452.5	-13946.2
370	4.44254	4.15224	4.38894	4.49512	4.39504	4.37298		225	-14661	-15219.3	-13943.2	-14459.2	-12360.3	-14447.3
371	4.34676	4.05446	4.2948	4.39269	4.29757	4.2718		224.5	-15241.1	-16373.9	-14829.3	-15062.9	-13260.9	-14604.5
372	4.24783	3.95509	4.18945	4.29915	4.1985	4.17884		224	-15518.2	-16597.2	-14953.7	-15246.6	-13142	-15449.5
373	4.14112	3.84754	4.08565	4.19411	4.09367	4.07675		223.5	-16106.4	-16885	-15692.8	-15484.5	-13786.6	-15658
374	4.03462	3.7377	3.97498	4.08832	3.98509	3.96622		223	-16117.5	-16961.9	-15907.9	-15603.4	-14005	-15955.9
375	3.9304	3.63576	3.8727	3.98186	3.87878	3.85939		222.5	-15784.8	-17475.8	-15988.5	-16345.9	-14000.8	-15500.8
376	3.8176	3.53017	3.75855	3.87	3.77491	3.75357		222	-16109.5	-17936.2	-15923.9	-16290.1	-14005.5	-16477.1
377	3.71293	3.4264	3.65478	3.76526	3.66281	3.6487		221.5	-16605.7	-17760.1	-16238.6	-16279.3	-14153.1	-16462.9
378	3.60391	3.32019	3.54325	3.6574	3.55819	3.53934		221	-16922.9	-17902.9	-16671.9	-16269	-14599.3	-16648.4
379	3.50045	3.21727	3.4364	3.55186	3.44796	3.43601		220.5	-17160.5	-18110.9	-16150.3	-16847.7	-14369.9	-16403.5
380	3.3884	3.11053	3.33013	3.43819	3.34348	3.3283		220	-17222.9	-17753.8	-16869.8	-16864.7	-14602.4	-16711.4
381	3.28658	3.01191	3.22493	3.33574	3.24326	3.22926		219.5	-16947.6	-18156.7	-16252.9	-16897.7	-14604	-16554.8
382	3.17754	2.90552	3.11834	3.22811	3.13358	3.12108		219	-17451.8	-17777.4	-16040.7	-16442.6	-14331.7	-16730.9
383	3.06818	2.80782	3.01082	3.11809	3.02568	3.02114		218.5	-17090.8	-18438.2	-16453.2	-16545.6	-14443.2	-16459.4
384	2.96136	2.67957	2.90883	3.01401	2.92474	2.91497		218	-16440.9	-18141.4	-16682.6	-16538.7	-14499.8	-16745.6
385	2.85736	2.59671	2.80467	2.90865	2.82106	2.8159		217.5	-16777.9	-17794.7	-16078.6	-16753.2	-14310.7	-16631.3
386	2.75248	2.49756	2.69824	2.80307	2.71634	2.70695		217	-16770.5	-17261.5	-16435.4	-16678.7	-14196.6	-15808.7
387	2.64465	2.40765	2.59963	2.69791	2.61325	2.60514		216.5	-16798.2	-17120.7	-16853.2	-16591.6	-14907.1	-16067.8
388	2.53966	2.30681	2.49521	2.59433	2.51313	2.50355		216	-16463.1	-17923.7	-15931.6	-16593.9	-13749.4	-15615.6
389	2.43801	2.21443	2.39793	2.49199	2.41058	2.40854		215.5	-16781.6	-17502.8	-15989.1	-16923.9	-14528.6	-16430.5
390	2.34418	2.12464	2.29702	2.39165	2.31329	2.311		215	-16031.7	-17792	-15699.3	-16492.1	-14061	-16250.4
391	2.25263	2.03759	2.20709	2.29438	2.22432	2.21903		214.5	-16307.6	-17156.1	-15925.7	-16421.5	-13848.9	-16232.1
392	2.15524	1.95207	2.11524	2.20048	2.13156	2.12236		214	-15985.4	-17867.5	-15670.3	-16609.8	-14441.6	-15463.7
393	2.06678	1.86917	2.02423	2.11055	2.04032	2.0382		213.5	-16536.6	-17885.6	-15778.7	-15759.3	-14552.1	-16501.8
394	1.97948	1.79143	1.93885	2.02283	1.95707	1.95337		213	-16427.3	-18106.8	-16366.7	-16094.4	-14138	-16519.5
395	1.89639	1.71107	1.85688	1.93705	1.87734	1.87293		212.5	-16457.6	-18570.7	-15911.5	-16555.8	-14458.9	-15451.9
396	1.81685	1.63951	1.77895	1.8556	1.80016	1.79446		212	-16958.1	-18091.5	-16333.5	-15991.4	-13614.3	-16614.3
397	1.73998	1.56554	1.70085	1.77854	1.71867	1.71496		211.5	-16769.9	-18282.2	-16088.1	-17028	-13564.1	-16085.5
398	1.66198	1.49901	1.62534	1.70024	1.64678	1.64266		211	-16851.9	-17727.5	-15950.6	-16971.1	-14369.9	-16743.2
399	1.58941	1.43141	1.55084	1.62521	1.57514	1.56783		210.5	-16940.8	-17979.9	-16070.9	-16089.3	-14721.3	-16756.2
400	1.51658	1.36344	1.48091	1.55161	1.50319	1.49744		210	-17267.3	-18616.4	-16346.5	-16379.4	-14706.1	-16779.1
401	1.44392	1.29647	1.40705	1.47679	1.42873	1.42517		209.5	-16716.8	-19585.9	-16510.1	-16780.5	-15783.1	-17043.5
402	1.37413	1.23507	1.34266	1.40711	1.36318	1.35836		209	-16968.6	-18503.4	-17106.3	-17007.5	-14970.5	-16968.7
403	1.30934	1.17844	1.28112	1.34242	1.30043	1.29713		208.5	-16757.5	-19929.8	-16968.8	-18121	-15252.7	-16662
404	1.24981	1.12158	1.22058	1.28202	1.24115	1.23613		208	-17286.4	-19472.1	-16069.7	-17406.4	-15559.5	-16969.9
405	1.1923	1.07196	1.16211	1.21957	1.18195	1.17785		207.5	-16690.2	-18226	-16606.7	-16941.5	-15128.1	-16550.7
406	1.13335	1.01803	1.10592	1.16291	1.12545	1.12249		207	-16532.2	-18065.9	-16253.5	-17139	-13185	-17132.4
407	1.07927	0.967145	1.05193	1.10451	1.07075	1.06628		206.5	-15533.7	-18049.9	-14938.3	-16650.8	-13937.4	-15474.3
408	1.02555	0.92109	0.998058	1.049	1.02041	1.01164		206	-14635.1	-16400.9	-13641.5	-13749.8	-14155.2	-14996.7
409	0.974767	0.873239	0.947085	0.999232	0.967615	0.960102		205.5	-14437.6	-16102.8	-15490.7	-14619.7	-12124.7	-14769.4
410	0.925049	0.828075	0.901249	0.948066	0.917691	0.912224		205	-13674.7	-13887.3	-12979.5	-13782.2	-11493.2	-13388
411	0.878473	0.785816	0.853118	0.899585	0.873285	0.866716		204.5	-11017.2	-13332.5	-11290.4	-12928.8	-10594.7	-11041.4
412	0.833369	0.746405	0.81227	0.852756	0.830135	0.823883		204	-10953.6	-13872	-12612.1	-10441.9	-8703.94	-9323.18
413	0.791081	0.708887	0.771801	0.811064	0.789744	0.78089		203.5	-8399.12	-12750.7	-9494.62	-11529.1	-8079.8	-8636
414	0.752908	0.673727	0.732813	0.772835	0.749798	0.739789		203	-8318.28	-8661.6	-7625.92	-9598.14	-5202.57	-5422.08
415	0.716666	0.639432	0.696628	0.730765	0.711336	0.704222		202.5	-5157.11	-10377.1	-7075.92	-7974.94	-5549.73	-6832.37
416	0.682399	0.610262	0.661583	0.696885	0.680999	0.671896		202	-3334.59	-6145.15	-8072.79	-6260.7	-1231	-3246.3
417	0.648405	0.57931	0.627898	0.663708	0.647558	0.640267		201.5	-2052.1	-7855.84	-2977.59	-829.525	-3409.22	-2412.5
418	0.619241	0.553409	0.59863	0.632892	0.616707	0.609321		201	1934.22	-929.886	149.946	-4129.42	-1167.65	63.595
419	0.587207	0.525954	0.569615	0.601975	0.587442	0.58027		200.5	2972.93	3363.12	1050.81	2585.87	-1021.04	-2285.31
420	0.562365	0.502997	0.544424	0.574128	0.563509	0.556636		200	3646.27	-1567.15	1348.92	4998.77	666.03	4626.56
421	0.535632	0.479137	0.517588	0.548153	0.537118	0.529383		199.5	5041.7	4363.05	3803.18	3443.84	6972.89	7796.9
422	0.508676	0.45541	0.493673	0.522407	0.512027	0.504661		199	11530.7	5788.73	8664.87	10686.5	5863.37	10145.2
423	0.481534	0.431293	0.469286	0.495273	0.486424	0.477599		198.5	11015.9	14945.4	9552.7	17657.3	793.267	9381.48
424	0.454982	0.405995	0.441093	0.467775	0.459815	0.449584		198	14593.7	8201.86	13243.3	5168.89	3767.89	19048
425	0.428148	0.383164	0.415732	0.440846	0.433153	0.422969		197.5	15982.3	17122.8	19058.6	18285.4	8466.75	17859.1
426	0.404162	0.363319	0.390176	0.414853	0.406544	0.398709		197	26840.3	25834.3	17438.2	6368.23	2743.18	10127
427	0.384894	0.343291	0.373622	0.394825	0.391064	0.379687		196.5	29447.8	16947.4	24461.4	16756.6	4714.57	24809.8
428	0.36467	0.326436	0.35483	0.374744	0.371194	0.360052		196	20770.4	33640.2	18477.2	21031.7	6435.73	29270.3
429	0.346123	0.310416	0.336051	0.356708	0.351454	0.342502		195.5	36997.7	29355.6	27140.9	19633.8	23.562	15443.6
430	0.329762	0.29334	0.31989	0.338556	0.334971	0.325539		195	27506.8	21223	26222.8	24296.3	8589.8	28262.2
431	0.314623	0.280307	0.302818	0.324153	0.319242	0.310675
432	0.299752	0.268098	0.289271	0.309246	0.303871	0.296174
433	0.284456	0.255144	0.275005	0.294105	0.289958	0.282171
434	0.271435	0.242824	0.261851	0.279997	0.277338	0.268731
435	0.257931	0.230394	0.248254	0.264697	0.264218	0.254015
436	0.246255	0.219003	0.236188	0.252889	0.25172	0.243144
437	0.233869	0.209158	0.224654	0.240681	0.238804	0.229342
438	0.222332	0.19866	0.214845	0.22953	0.227654	0.218997
439	0.210238	0.188891	0.20267	0.216447	0.217135	0.207614
440	0.201144	0.179967	0.192579	0.206847	0.207151	0.198547
441	0.190084	0.170317	0.182595	0.196748	0.196813	0.188109
442	0.180803	0.16148	0.17392	0.185952	0.187042	0.178587
443	0.172156	0.154175	0.165292	0.177499	0.17881	0.169817
444	0.164166	0.145699	0.156841	0.168461	0.170407	0.16232
445	0.154705	0.138774	0.148847	0.160102	0.162239	0.15358
446	0.147552	0.132783	0.142488	0.151877	0.155475	0.145755
447	0.140847	0.126591	0.135092	0.146148	0.148595	0.13834
448	0.134976	0.120891	0.128761	0.138232	0.141057	0.133162
449	0.126751	0.114322	0.122253	0.131563	0.134908	0.125626
450	0.121127	0.108701	0.116274	0.124392	0.128447	0.119369
451	0.114719	0.102986	0.109663	0.118077	0.122087	0.113024
452	0.111348	0.0993132	0.104577	0.113921	0.117737	0.108565
453	0.106263	0.0956854	0.100638	0.109079	0.113589	0.104457
454	0.100913	0.0914277	0.0961141	0.10445	0.109096	0.0996854
455	0.0952882	0.0850989	0.0900648	0.0983869	0.102642	0.0935386
456	0.0898688	0.0807079	0.0863146	0.0922067	0.0979248	0.0892889
457	0.0859177	0.0770141	0.0823035	0.0887041	0.0936296	0.0860389
458	0.0815738	0.0739814	0.0789199	0.0850009	0.0900385	0.0812509
459	0.0779553	0.0705001	0.074533	0.0810924	0.0855209	0.0775579
460	0.0751532	0.0669889	0.0712702	0.0776416	0.0826932	0.0737595
461	0.0721977	0.0660609	0.0693964	0.0751593	0.0805192	0.0715374
462	0.0697794	0.0630118	0.0658605	0.0725708	0.0765592	0.0687947
463	0.0667582	0.0603966	0.063601	0.0687584	0.0741921	0.0661023
464	0.0637591	0.0578839	0.0608004	0.066067	0.0711855	0.0630027
465	0.0618929	0.0558046	0.0588905	0.0632273	0.0687554	0.0605356
466	0.0585845	0.0532509	0.0560149	0.0615274	0.0670171	0.0576866
467	0.0564738	0.0510107	0.0539612	0.0593526	0.0649105	0.056343
468	0.0539863	0.0493986	0.0516846	0.0568875	0.0625556	0.0540568
469	0.0523958	0.0472841	0.0496963	0.0546263	0.0609877	0.0525749
470	0.0500694	0.0459863	0.0480211	0.0526453	0.0586177	0.0502313
471	0.0481508	0.0446153	0.0466025	0.0507382	0.0566972	0.0487229
472	0.046501	0.0431048	0.0443138	0.0482805	0.0553699	0.0471433
473	0.0448284	0.041242	0.0430897	0.0469413	0.0531523	0.0456144
474	0.0435178	0.0398948	0.0417292	0.0457269	0.0513004	0.0437309
475	0.0421221	0.0383962	0.0401007	0.0440153	0.0495444	0.0418438
476	0.040173	0.037665	0.0384464	0.0422959	0.0481558	0.040172
477	0.0389335	0.0359961	0.0373989	0.0408501	0.0463723	0.0392821
478	0.0372503	0.0350242	0.0363706	0.039494	0.0454254	0.0383409
479	0.0364359	0.0336419	0.0352401	0.0387798	0.0434525	0.0370846
480	0.0355724	0.0330737	0.0341297	0.0375425	0.0431581	0.035962

## Sheet: Chemical Denat. Fig. 2(D-E)+S1
	wildtype			A61I			A61H			D63H			T70F			G148S
Fluorescence Data	[GdnHCl], M	Fraction Folded	SD	[GdnHCl], M	Fraction Folded	SD	[GdnHCl], M	Fraction Folded	SD	[GdnHCl], M	Fraction Folded	SD	[GdnHCl], M	Fraction Folded	SD	[GdnHCl], M	Fraction Folded	SD
	0	1	0	0	1	0	0	1	0	0	1	0	0	1	0	0	1	0
	0.2	1.01604	0.0494079	0.2	1.01442	0.0312789	0.2	1.02459	0.0284981	0.2	1.02418	0.0284504	0.2	1.04739	0.0244869	0.2	0.989389	0.024866
	0.4	1.00021	0.0572438	0.4	1.00882	0.0223171	0.4	1.05579	0.00343269	0.4	1.03519	0.0302539	0.4	1.04901	0.0144302	0.4	0.974838	0.045884
	0.7	0.978577	0.0626294	0.7	0.964855	0.0337514	0.7	1.00082	0.0398533	0.7	1.00445	0.0199662	0.7	1.00946	0.0323588	0.7	0.919883	0.0158116
	1	0.899528	0.0529054	1	0.913841	0.001	0.85	0.940903	0.0410457	1	0.910317	0.001	1	0.940433	0.0177736	1	0.833095	0.0255427
	1.3	0.764262	0.0438808	1.3	0.765787	0.0187687	1	0.76214	0.0399996	1.3	0.731254	0.0159535	1.15	0.889371	0.0288941	1.15	0.639484	0.0237183
	1.5	0.568058	0.0409261	1.5	0.590221	0.0143068	1.3	0.636486	0.0581912	1.5	0.542754	0.001	1.3	0.744329	0.0548479	1.3	0.557966	0.0314561
	1.7	0.434873	0.0240865	1.7	0.441027	0.0353907	1.5	0.439421	0.115631	1.7	0.388249	0.0141903	1.5	0.548233	0.00310768	1.5	0.437774	0.0197687
	2	0.279856	0.00886698	2	0.306955	0.0267906	1.7	0.292426	0.0590928	2	0.238329	0.00771191	1.7	0.393729	0.0512466	1.7	0.355288	0.0224376
	2.2	0.179531	0.0316423	2.2	0.217788	0.018944	2	0.205684	0.0186882	2.2	0.157862	0.0101241	2	0.273914	0.0294541	2	0.263798	0.0199423
	2.4	0.127486	0.0316307	2.4	0.156702	0.0153096	2.2	0.13665	0.0061781	2.4	0.101083	0.0140099	2.2	0.18646	0.0251129	2.2	0.186757	0.0201156
	2.6	0.0666119	0.0367145	2.6	0.110365	0.0235792	2.4	0.0847537	0.011732	2.6	0.0614096	0.0176082	2.4	0.122658	0.025411	2.4	0.134692	0.0222383
	2.8	0.0335338	0.0399551	2.8	0.067388	0.0195217	2.6	0.0882457	0.0300066	2.8	0.0340427	0.0100717	2.6	0.0743659	0.0258503	2.6	0.0850378	0.0218974
	3	0.0438991	0.0271923	3	0.053313	0.0171995	2.8	0.07144	0.0732265	3	0.00852914	0.001	2.8	0.0511255	0.0297731	2.8	0.0541759	0.0148319
	3.3	0.0326157	0.00281695	3.3	0.0257386	0.0203026	3	0.0562874	0.0322503	3.3	0.00492135	0.0226498	3	0.0384966	0.0298551	3	0.0311853	0.0135226
	3.5	-0.0207008	0.033732	3.5	0.018839	0.0203418	3.3	0.0569771	0.066417	3.5	0.00645372	0.0110638	3.3	0.0178196	0.034145	3.3	0.00811837	0.0240959
	3.7	0	0	3.7	0	0	3.5	0.039344	0.0327517	3.7	0	0	3.5	-0.00611126	0.0315217	3.5	0.00742829	0.00725763
							3.7	0	0				3.7	0	0	3.7	0	0
CD Data	[GdnHCl], M	Fraction Folded	SD	[GdnHCl], M	Fraction Folded	SD	[GdnHCl], M	Fraction Folded	SD	[GdnHCl], M	Fraction Folded	SD	[GdnHCl], M	Fraction Folded	SD	[GdnHCl], M	Fraction Folded	SD
	0	1	0	0	1	0	0	1	0	0	1	0	0	1	0	0	1	0
	0.2	1.02977	0.0367102	0.2	0.987021	0.0333243	0.2	0.976496	0.025058	0.2	1.05255	0.0623899	0.2	1.03287	0.0554931	0.2	0.936136	0.0910666
	0.4	0.989549	0.0484907	0.4	0.960492	0.0398799	0.4	0.97115	0.00652828	0.4	1.0149	0.0427059	0.4	1.07969	0.001	0.4	0.962785	0.133053
	0.7	1.00595	0.0679179	0.7	0.944485	0.044156	0.7	0.987359	0.0215824	0.7	1.00995	0.0339708	0.7	1.06439	0.0615211	0.7	0.933343	0.0439088
	1	0.978873	0.0423982	1	0.954316	0.0387945	1	0.906416	0.0558638	1	0.918545	0.0258004	1	1.05756	0.0674847	1	0.889887	0.112424
	1.3	0.817734	0.0632645	1.3	0.80906	0.0421319	1.3	0.804131	0.0161315	1.3	0.724177	0.0575227	1.15	0.978843	0.0889618	1.15	0.77436	0.0107643
	1.5	0.707726	0.096195	1.5	0.640492	0.0617435	1.5	0.636738	0.013649	1.5	0.550556	0.0519038	1.3	0.892492	0.0567432	1.3	0.695298	0.122758
	1.7	0.483722	0.0555906	1.7	0.434038	0.0697591	1.7	0.423784	0.0113666	1.7	0.344766	0.0185776	1.5	0.734054	0.127403	1.5	0.616823	0.001
	2	0.304088	0.0838666	2	0.28133	0.0575503	2	0.284225	0.00860051	2	0.207843	0.0565796	1.7	0.510148	0.001	1.7	0.473332	0.0742066
	2.2	0.185102	0.0056165	2.2	0.185789	0.0889735	2.2	0.246585	0.0208617	2.2	0.182048	0.0537874	2	0.353027	0.0440208	2	0.276473	0.0773267
	2.4	0.13395	0.0224649	2.4	0.136478	0.070882	2.4	0.205081	0.0316237	2.4	0.0987723	0.0692014	2.2	0.254569	0.028773	2.2	0.173403	0.0423688
	2.6	0.123795	0.0292102	2.6	0.101674	0.093019	2.6	0.14994	0.00388053	2.6	0.0872096	0.0593723	2.4	0.251527	0.0141802	2.4	0.174347	0.0478141
	2.8	0.0794146	0.0514246	2.8	0.0742622	0.122122	2.8	0.130409	0.0283169	2.8	0.0588445	0.0685053	2.6	0.166889	0.0104604	2.6	0.12659	0.0425547
	3	0.0926035	0.0574195	3	0.0487495	0.149281	3	0.0983189	0.033702	3	0.0784114	0.0253308	2.8	0.116005	0.020226	2.8	0.0611159	0.129975
	3.3	0.0483418	0.0837936	3.3	-0.0211309	0.0979248	3.3	0.0770313	0.0132641	3.3	0.00809812	0.0667892	3	0.102321	0.0323211	3	0.0693025	0.0726376
	3.5	0.0474666	0.0837464	3.5	0.0178432	0.0687435	3.5	0.0407432	0.00585553	3.5	-0.0221306	0.0946487	3.3	-0.00143985	0.048013	3.3	0.05695	0.0832301
	3.7	0	0	3.7	0	0	3.7	0.032318	0.00312136	3.7	0	0	3.5	-0.0136506	0.0528204	3.5	0.0446216	0.089482
							4	0	0				3.7	0	0	3.7	0	0

## Sheet: cAMP binding Fig. 3
	wildtype			A61I			A61H			D63H			T70F			G148S
Fluorescence Data	[cAMP], M	signal	SD	[cAMP], M	signal	SD	[cAMP], M	signal	SD	[cAMP], M	signal	SD	[cAMP], M	signal	SD	[cAMP], M	signal	SD
	2.5e-07	1.00166	0.00679797	2.5e-07	1.00001	0.0164645	5e-07	1	0.001	2.5e-07	0.998545	0.00430149	2.5e-07	0.993307	0.00845735	2.5e-07	0.995025	0.011455
	5e-07	0.986938	0.0137537	5e-07	0.991884	0.0111732	1e-06	1.00656	0.0173216	5e-07	0.992841	0.00271888	5e-07	0.99173	0.00732122	5e-07	0.98623	0.015682
	1e-06	0.974063	0.0134199	1e-06	0.973982	0.000904635	2e-06	0.954258	0.0205296	1e-06	0.986489	0.00390225	7.5e-07	0.988389	0.010432	1e-06	0.980612	0.00119096
	2e-06	0.955511	0.00991658	2.5e-06	0.955565	0.0039475	3e-06	0.954415	0.0194139	2.5e-06	0.98109	0.00348332	1e-06	0.986132	0.00729526	2.5e-06	0.94579	0.0135045
	3e-06	0.940579	0.0120162	5e-06	0.934738	0.0100909	5e-06	0.903692	0.0243976	5e-06	0.963658	0.00366078	2.5e-06	0.975025	0.0142819	5e-06	0.917179	0.0143867
	5e-06	0.91451	0.0127586	7.5e-06	0.901759	0.00537468	7e-06	0.906914	0.0121714	7.5e-06	0.95043	0.00333497	5e-06	0.953047	0.0122115	7.5e-06	0.893263	0.0137397
	7e-06	0.886852	0.0112724	1e-05	0.890154	0.0108973	1e-05	0.862862	0.0293916	1e-05	0.938468	0.00261615	7.5e-06	0.931671	0.0109752	1e-05	0.880185	0.0154232
	1e-05	0.860215	0.0190595	1.25e-05	0.861736	0.00451016	1.4e-05	0.840641	0.0195044	1.5e-05	0.910848	0.00257378	1e-05	0.917473	0.0128964	1.25e-05	0.872116	0.0104271
	1.25e-05	0.843955	0.00717364	1.75e-05	0.843607	0.0107488	2e-05	0.797226	0.0430801	2e-05	0.89325	0.00340594	1.5e-05	0.899289	0.0198412	1.5e-05	0.855447	0.0129606
	1.5e-05	0.819745	0.00930688	2.5e-05	0.816722	0.0113395	3e-05	0.763601	0.0154723	2.5e-05	0.876207	0.0036606	2e-05	0.877333	0.010834	2e-05	0.835487	0.0137436
	2e-05	0.795072	0.0165794	3.5e-05	0.782042	0.00301981	4e-05	0.763194	0.0352996	3.5e-05	0.848243	0.000766758	2.5e-05	0.850858	0.0146501	3e-05	0.816233	0.0183704
	2.5e-05	0.756819	0.00624498	5.5e-05	0.757243	0.0130428	5e-05	0.728946	0.019293	4.5e-05	0.827636	0.000288121	3.5e-05	0.824802	0.0154614	4.5e-05	0.793667	0.0105178
	3.25e-05	0.729609	0.00587562	7.5e-05	0.736689	0.0115286	7e-05	0.740524	0.0344599	5.5e-05	0.809486	0.00495698	4.5e-05	0.800283	0.0076972	6.5e-05	0.781511	0.0102335
	4e-05	0.693573	0.0126547	0.0001	0.722394	0.0155021	0.0001	0.716525	0.0129527	8.5e-05	0.784432	0.0033551	5.5e-05	0.772728	0.0173289	8.5e-05	0.76999	0.00536899
	5e-05	0.667111	0.0107512	0.000125	0.713896	0.0139604	0.00015	0.717998	0.00625965	0.000125	0.761211	0.00265481	7.5e-05	0.745712	0.0150377	0.000125	0.750757	0.0123526
	7e-05	0.642467	0.0231395	0.000175	0.701212	0.0123494	0.0002	0.709255	0.0128159	0.000175	0.749422	0.00261237	0.0001	0.718909	0.0187516	0.000175	0.743421	0.00630641
	0.0001	0.616922	0.0330839	0.00025	0.692881	0.015062	0.0003	0.734461	0.0264337	0.00025	0.733518	0.00217122	0.00015	0.684945	0.0152877	0.00025	0.73535	0.00833508
	0.00015	0.594396	0.0320793	0.000375	0.671478	0.000276828	0.0005	0.712228	0.0182164	0.000375	0.719365	0.000380412	0.0002	0.664508	0.0222202	0.000375	0.727348	0.00818764
	0.0002	0.585366	0.036161	0.0005	0.673854	0.0131642	0.0007	0.702701	0.0286949	0.0005	0.711087	0.014507	0.00025	0.650192	0.0152288	0.0005	0.716131	0.00947027
	0.0005	0.562479	0.0424857	0.00075	0.660741	0.000651108	0.001	0.701146	0.0051398	0.00075	0.696224	0.0166805	0.0005	0.623879	0.0281266	0.00075	0.70819	0.00748268
	0.001	0.551788	0.0365391	0.001	0.652826	0.0165863				0.001	0.700652	0.0137716	0.001	0.605843	0.0285343	0.001	0.697104	0.00807534

## Sheet: SerC32 full anisotropy Fig. 4
	wildtype			A61I			A61H			D63H			T70F			G148S
	[CRP], M	anisotropy	SD	[CRP], M	anisotropy	SD	[CRP], M	anisotropy	SD	[CRP], M	anisotropy	SD	[CRP], M	anisotropy	SD	[CRP], M	anisotropy	SD
0 mM cAMP	3.98107e-11	1	0	3.98107e-11	1	0	0	1	0	3.98107e-11	1	0	1e-10	1	0	3.98107e-11	1	0
	1e-10	1.01291	0.00875256	1e-10	1.00809	0.00968096	1e-10	0.99931	0.0206782	1e-10	1.01302	0.0141048	2.5e-10	1.0043	0.00783176	1e-10	1.00306	0.00702533
	2.5e-10	1.00775	0.0082546	2.5e-10	1.00611	0.0081314	2.5e-10	1.01287	0.00377688	2.5e-10	1.02106	0.0142841	4e-10	0.994484	0.000941504	2.5e-10	1.01838	0.003385
	4e-10	1.01065	0.0102139	4e-10	0.996309	0.00931515	3.5e-10	1.00409	0.0085469	4e-10	1.02086	0.010811	5e-10	0.995232	0.00237801	4e-10	1.02186	0.00692943
	5e-10	1.0118	0.0126944	5e-10	1.00084	0.00888255	5e-10	0.998579	0.0109706	5e-10	1.02962	0.0114578	1e-09	1.01287	0.00415482	5e-10	1.02401	0.00266088
	1e-09	1.03314	0.0055368	1e-09	1.01048	0.0088865	1e-09	0.998119	0.0127013	1e-09	1.04151	0.0151323	2e-09	1.04813	0.0078165	1e-09	1.0427	0.00449241
	2e-09	1.08031	0.00575799	2e-09	1.04758	0.0165454	2e-09	1.01676	0.0180449	2e-09	1.07177	0.0155448	3e-09	1.05738	0.0101879	2e-09	1.06549	0.00866518
	3e-09	1.09057	0.00917267	3e-09	1.05948	0.0226933	3e-09	1.04011	0.0237934	3e-09	1.10207	0.0119674	5e-09	1.08605	0.00440631	3e-09	1.07617	0.0120094
	5e-09	1.11425	0.00942876	5e-09	1.07977	0.0228146	5e-09	1.05632	0.027774	5e-09	1.12727	0.0114247	7e-09	1.09734	0.00406813	5e-09	1.09005	0.0144478
	7e-09	1.14605	0.0177529	7e-09	1.10794	0.010698	7e-09	1.05445	0.00695814	7e-09	1.15553	0.0106087	1e-08	1.10388	0.00483624	7e-09	1.10845	0.0159472
	1e-08	1.17026	0.0157376	1e-08	1.12431	0.00678512	1e-08	1.06476	0.00143873	1e-08	1.16469	0.0142431	1.3e-08	1.10442	0.00242573	1e-08	1.13256	0.0151037
	1.3e-08	1.18595	0.022878	1.3e-08	1.13207	0.00997938	1.3e-08	1.06829	0.00977043	1.3e-08	1.15944	0.0104724	1.6e-08	1.11117	0.00261928	1.3e-08	1.14702	0.0100914
	1.6e-08	1.20142	0.0128006	1.6e-08	1.13793	0.0102243	1.6e-08	1.06704	0.0142066	1.6e-08	1.1681	0.0163999	2.5e-08	1.11836	0.00420713	1.6e-08	1.15379	0.0134413
	2.5e-08	1.22959	0.0215865	2.5e-08	1.14069	0.0100159	2.5e-08	1.06538	0.0165725	2.5e-08	1.20526	0.0114022	3.5e-08	1.12511	0.00991078	2.5e-08	1.16507	0.0174999
	3.5e-08	1.23758	0.0194907	3.5e-08	1.14932	0.0117272	3.5e-08	1.07959	0.02051	3.5e-08	1.23436	0.0129212	4.5e-08	1.12829	0.00402486	3.5e-08	1.16811	0.0163922
	4.5e-08	1.24047	0.0201016	4.5e-08	1.14866	0.0148294	4.5e-08	1.08434	0.0212146	4.5e-08	1.26417	0.00842899	7.5e-08	1.15181	0.00852249	4.5e-08	1.19629	0.0174467
	7.5e-08	1.27619	0.0162918	7.5e-08	1.18079	0.0107456	7.5e-08	1.10197	0.00158026	7.5e-08	1.39063	0.0152253	1e-07	1.17916	0.00641141	7.5e-08	1.23566	0.0140617
	1e-07	1.31296	0.0150325	1e-07	1.21742	0.0152297	1e-07	1.09936	0.017691	1e-07	1.47312	0.0175787	1.3e-07	1.19584	0.00460718	1e-07	1.26872	0.0156649
	1.3e-07	1.34492	0.0206629	1.3e-07	1.23409	0.0110794	1.3e-07	1.12651	0.0114066	1.3e-07	1.53798	0.0208002	1.6e-07	1.21309	0.00387357	1.3e-07	1.31759	0.0145446
	1.6e-07	1.35839	0.0224607	1.6e-07	1.26956	0.0157794	1.6e-07	1.1461	0.0260164	1.6e-07	1.62282	0.0238265	1.75e-07	1.21542	0.00100156	1.6e-07	1.34155	0.0125934
	1.75e-07	1.38758	0.0297401	1.75e-07	1.27925	0.0190793	1.75e-07	1.14859	0.0314903	1.75e-07	1.68709	0.0285843	2e-07	1.23427	0.0112498
	2e-07	1.41789	0.032329	2e-07	1.29345	0.0158968	2e-07	1.18815	0.0667584	2e-07	1.73219	0.0312913
	[CRP], M	anisotropy	SD	[CRP], M	anisotropy	SD	[CRP], M	anisotropy	SD	[CRP], M	anisotropy	SD	[CRP], M	anisotropy	SD	[CRP], M	anisotropy	SD
1 mM cAMP	3.98107e-11	1	0	3.98107e-11	1	0	0	1	0	3.98107e-11	1	0	1e-10	1	0	3.98107e-11	1	0
	1e-10	1.01229	0.00688861	1e-10	1.00563	0.00674034	1e-10	1.00543	0.0108669	1e-10	1.00822	0.00783265	2.5e-10	1.00409	0.00825629	1e-10	0.997409	0.00990452
	2.5e-10	1.0237	0.00969963	2.5e-10	0.997945	0.00540511	2.5e-10	1.00954	0.0063981	2.5e-10	1.00525	0.00602273	4e-10	0.995843	0.00298492	2.5e-10	1.01681	0.00933845
	4e-10	1.02214	0.00878078	4e-10	1.00777	0.0043401	3.5e-10	1.00138	0.0102015	4e-10	1.00472	0.0104828	5e-10	0.996113	0.00294398	4e-10	1.0183	0.0105195
	5e-10	1.02911	0.0124695	5e-10	1.00115	0.0112438	5e-10	1.00742	0.00238435	5e-10	0.999829	0.0114463	1e-09	1.01284	0.00522767	5e-10	1.0257	0.0117738
	1e-09	1.05037	0.0124115	1e-09	1.01216	0.00703711	1e-09	1.00024	0.00626449	1e-09	1.02019	0.012757	2e-09	1.04635	0.00418857	1e-09	1.04667	0.0135112
	2e-09	1.07977	0.0130418	2e-09	1.04311	0.00713121	2e-09	1.00851	0.0115344	2e-09	1.05668	0.0131645	3e-09	1.05731	0.00194645	2e-09	1.07706	0.0100359
	3e-09	1.1062	0.0111763	3e-09	1.07215	0.0106106	3e-09	1.03576	0.00948404	3e-09	1.10241	0.00501484	5e-09	1.07902	0.000641897	3e-09	1.09035	0.00694706
	5e-09	1.13219	0.0117158	5e-09	1.09102	0.0126517	5e-09	1.04405	0.0358332	5e-09	1.11056	0.00810107	7e-09	1.096	0.00333725	5e-09	1.0918	0.00653257
	7e-09	1.15943	0.0182794	7e-09	1.10058	0.0148833	7e-09	1.04834	0.0143228	7e-09	1.12452	0.00712456	1e-08	1.11261	0.00527584	7e-09	1.11225	0.00998527
	1e-08	1.17088	0.0224001	1e-08	1.10668	0.0100733	1e-08	1.0683	0.00245112	1e-08	1.12978	0.0169889	1.3e-08	1.10643	0.00399101	1e-08	1.14655	0.0103786
	1.3e-08	1.18085	0.0170695	1.3e-08	1.12034	0.0158063	1.3e-08	1.06581	0.00973573	1.3e-08	1.13837	0.0170998	1.6e-08	1.12004	0.00824832	1.3e-08	1.14566	0.0104919
	1.6e-08	1.1905	0.0216691	1.6e-08	1.12325	0.00573253	1.6e-08	1.06406	0.0146797	1.6e-08	1.14804	0.0131417	2.5e-08	1.1279	0.00719057	1.6e-08	1.16823	0.0103449
	2.5e-08	1.21174	0.0257111	2.5e-08	1.13281	0.0149597	2.5e-08	1.0719	0.013136	2.5e-08	1.14676	0.0135411	3.5e-08	1.13991	0.00955199	2.5e-08	1.18074	0.0220866
	3.5e-08	1.22224	0.0134645	3.5e-08	1.14386	0.0205458	3.5e-08	1.06859	0.0230518	3.5e-08	1.16947	0.0165079	4.5e-08	1.15006	0.0102985	3.5e-08	1.19541	0.0119046
	4.5e-08	1.23156	0.0249082	4.5e-08	1.13947	0.0206825	4.5e-08	1.06856	0.0135101	4.5e-08	1.18102	0.0199192	7.5e-08	1.15555	0.00841685	4.5e-08	1.20816	0.0132762
	7.5e-08	1.22783	0.0298697	7.5e-08	1.13844	0.0130911	7.5e-08	1.07163	0.00756953	7.5e-08	1.21428	0.017346	1e-07	1.17524	0.00908023	7.5e-08	1.20743	0.020692
	1e-07	1.22985	0.0187377	1e-07	1.16132	0.0156008	1e-07	1.07428	0.0111154	1e-07	1.21067	0.0128104	1.3e-07	1.17413	0.00851823	1e-07	1.24807	0.0171225
	1.3e-07	1.24799	0.0283299	1.3e-07	1.1743	0.0126294	1.3e-07	1.08623	0.0232607	1.3e-07	1.27761	0.0353939	1.6e-07	1.19176	0.00650517	1.3e-07	1.27777	0.0113697
	1.6e-07	1.25007	0.0291975	1.6e-07	1.1996	0.0161642	1.6e-07	1.10383	0.00220132	1.6e-07	1.29342	0.0102986	1.75e-07	1.19589	0.00622625	1.6e-07	1.3098	0.0261622
	1.75e-07	1.26549	0.0326185	1.75e-07	1.20749	0.0209282	1.75e-07	1.09307	0.0117279	1.75e-07	1.32303	0.0364276	2e-07	1.18276	0.00361355
	1.85e-07	1.25201	0.0298241	2e-07	1.23651	0.0208006	2e-07	1.10947	0.0170788	2e-07	1.37686	0.0535841
	2e-07	1.25978	0.0308108
	2.1e-07	1.26551	0.048219
	2.5e-07	1.28138	0.0549816
	3e-07	1.30575	0.0429339

## Sheet: Stochiometric Data (Fig. 4)
	wildtype
	Molar ratio	anisotropy	SD
0 mM cAMP	0	1	1e-05
	0.125	1.00486	0.00842338
	0.25	1.04105	0.0224271
	0.375	1.04711	0.0266742
	0.5	1.07917	0.0298211
	0.625	1.10282	0.0192241
	0.75	1.10399	0.029392
	0.875	1.13795	0.0384121
	1	1.15705	0.0129941
	1.25	1.1851	0.0302719
	1.5	1.20264	0.0513326
	1.75	1.22778	0.049489
	2	1.28247	0.0524329
	2.25	1.29712	0.0356611
	2.5	1.31231	0.0386459
	3	1.35247	0.0310783
	3.5	1.38498	0.0542147
	4	1.42968	0.0586374
	[CRP], M	anisotropy	SD
1 mM cAMP	0	1	1e-05
	0.125	1	1e-05
	0.25	1.0283	0.018066
	0.375	1.04545	0.033373
	0.5	1.06641	0.0181115
	0.625	1.08041	0.0230083
	0.75	1.10125	0.0293316
	0.875	1.12315	0.0197816
	1	1.14214	0.0240679
	1.25	1.13609	0.0336995
	1.5	1.14069	0.023191
	1.75	1.14551	0.0367308
	2	1.15127	0.040885
	2.25	1.15658	0.0216617
	2.5	1.16082	0.0214903
	3	1.18237	0.0132672
	3.5	1.19464	0.0123503
	4	1.17219	0.0261112

## Sheet: SerC32 halfsite + scram. Fig. 5
	Scramble DNA		SerC32 half-site
	[CRP], M	anisotropy	[CRP], M	anisotropy	SD
0 mM cAMP	9.94459e-11	1.00016	1e-10	1.01174	0.0229932
	1.0051e-09	0.994729	2.5e-10	1.00319	0.0133132
	5.01577e-09	0.998432	5e-10	1.02013	0.017089
	9.89741e-09	0.997898	1e-09	1.02167	0.00743014
	1.99786e-08	0.999101	2e-09	1.01942	0.0388136
	4.96194e-08	1.00256	3e-09	1.0365	0.0294136
	1.09691e-07	1.0114	5e-09	1.02934	0.0398127
	1.39963e-07	1.01695	7e-09	1.02379	0.0315612
	1.70247e-07	1.03743	1e-08	1.04946	0.012939
	2.01188e-07	1.04125	1.6e-08	1.06155	0.0275004
	2.30472e-07	1.04871	2.5e-08	1.08978	0.0207799
			3.5e-08	1.11097	0.02566
			4.5e-08	1.11622	0.0177701
			7.5e-08	1.13632	0.0266504
			1e-07	1.17308	0.0170446
			1.3e-07	1.22053	0.0368956
			1.6e-07	1.24738	0.035671
			1.85e-07	1.28114	0.0256009
			2e-07	1.32748	0.0456183
			2.5e-07	1.36136	0.0343828
			3e-07	1.39845	0.0140389
	[CRP], M	anisotropy	[CRP], M	anisotropy	SD
1 mM cAMP	9.98926e-11	0.999982	1e-10	1.00674	0.0269832
	4.96155e-10	1.00186	2.5e-10	0.994055	0.00714606
	1.00046e-09	0.993601	5e-10	0.997036	0.0208656
	2.99017e-09	1.00226	1e-09	1.00558	0.0123261
	7.45712e-09	1.00233	2e-09	1.02006	0.0285324
	1.00788e-08	0.999287	3e-09	1.01109	0.017516
	1.50474e-08	1.00041	5e-09	1.02637	0.0120343
	1.9957e-08	0.989464	7e-09	1.02404	0.0242123
	3.19206e-08	1.00282	1e-08	1.04133	0.0300429
	4.93632e-08	0.996566	1.6e-08	1.05737	0.0213553
	1.08575e-07	1.00054	2.5e-08	1.0862	0.0173908
	1.39104e-07	1.00228	3.5e-08	1.09787	0.0254047
	1.70367e-07	1.00366	4.5e-08	1.11036	0.0375677
	1.98431e-07	0.998623	7.5e-08	1.12221	0.0381854
	2.30476e-07	1.00886	1e-07	1.14853	0.0202424
			1.3e-07	1.13424	0.0274845
			1.6e-07	1.16887	0.0345068
			1.85e-07	1.2097	0.0342399
			2e-07	1.21465	0.0311596
			2.5e-07	1.26263	0.0464129
			3e-07	1.26387	0.0300316

## Sheet: actinobacteria accession codes
Description	Scientific Name	Max Score	Total Score	Query Cover	E value	Per. ident	Acc. Len	Accession
Crp/Fnr family transcriptional regulator [Acidothermus sp.]	Acidothermus sp.	267	267	1	8e-88	58.93	224	MBX6370794.1
Crp/Fnr family transcriptional regulator [Actinoallomurus sp. NBC_01490]	Actinoallomurus sp. NBC_01490	258	258	0.99	9e-84	57.21	237	WP_329248184.1
Crp/Fnr family transcriptional regulator [Actinocorallia sp. A-T 12471]	Actinocorallia sp. A-T 12471	259	259	0.99	1e-84	55.41	228	WP_319816254.1
Crp/Fnr family transcriptional regulator [Actinomyces israelii]	Actinomyces israelii	248	248	0.99	5e-80	52.91	225	WP_043563152.1
Crp/Fnr family transcriptional regulator [Actinomycetota bacterium]	Actinomycetota bacterium	290	290	1	6e-97	65.62	224	MDP9392026.1
cyclic nucleotide-binding domain-containing protein [Actinopolymorpha pittospori]	Actinopolymorpha pittospori	263	263	1	3e-86	55.8	224	WP_192750506.1
Crp/Fnr family transcriptional regulator [Actinotalea sp. M2MS4P-6]	Actinotalea sp. M2MS4P-6	255	255	0.95	3e-83	57.21	215	MCV2393183.1
Crp/Fnr family transcriptional regulator [Aeromicrobium sp.]	Aeromicrobium sp.	259	259	0.99	1e-84	57.4	225	MEO6606046.1
Crp/Fnr family transcriptional regulator [Allorhizocola rhizosphaerae]	Allorhizocola rhizosphaerae	315	315	1	9e-107	71.43	225	WP_117211364.1
Crp/Fnr family transcriptional regulator [Allosalinactinospora lopnorensis]	Allosalinactinospora lopnorensis	261	261	0.99	2e-85	57.85	227	WP_046469210.1
Crp/Fnr family transcriptional regulator [Amycolatopsis alkalitolerans]	Amycolatopsis alkalitolerans	378	378	1	1e-131	81.7	224	WP_139099008.1
Crp/Fnr family transcriptional regulator [Arthrobacter]	Arthrobacter	270	270	1	1e-88	59.11	225	WP_227894064.1
Crp/Fnr family transcriptional regulator [Arthrobacter crystallopoietes]	Arthrobacter crystallopoietes	265	265	0.99	5e-87	57.66	225	WP_005268626.1
Crp/Fnr family transcriptional regulator [Bailinhaonella thermotolerans]	Bailinhaonella thermotolerans	270	270	0.99	5e-89	57.4	226	WP_119931083.1
Crp/Fnr family transcriptional regulator [Blastococcus brunescens]	Blastococcus brunescens	294	294	1	3e-98	66.52	224	WP_324275798.1
Crp/Fnr family transcriptional regulator [Brachybacterium]	Brachybacterium	248	248	1	2e-80	55.56	225	WP_137769883.1
Crp/Fnr family transcriptional regulator [Brevibacterium]	Brevibacterium	254	254	0.98	8e-83	54.75	225	WP_087006717.1
Crp/Fnr family transcriptional regulator [Candidatus Nanopelagicales bacterium]	Candidatus Nanopelagicales bacterium	256	256	1	2e-83	58.04	224	MEI2717950.1
Crp/Fnr family transcriptional regulator [Cellulomonadaceae bacterium]	Cellulomonadaceae bacterium	252	252	1	1e-81	53.33	225	MDR2722430.1
Crp/Fnr family transcriptional regulator [Cellulomonas citrea]	Cellulomonas citrea	255	255	0.91	2e-83	59.8	205	WP_159807681.1
CRP-like cAMP-activated global transcriptional regulator GlxR [Corynebacterium]	Corynebacterium	346	346	1	9e-119	79.91	227	WP_034984522.1
Crp/Fnr family transcriptional regulator [Dactylosporangium]	Dactylosporangium	315	315	1	7e-107	70.98	225	WP_190251286.1
Crp/Fnr family transcriptional regulator [Dermatophilaceae bacterium]	Dermatophilaceae bacterium	251	251	0.99	1e-81	59.46	225	MEI2827804.1
Crp/Fnr family transcriptional regulator [Flavimobilis marinus]	Flavimobilis marinus	262	262	1	1e-85	57.33	225	WP_093374229.1
Crp/Fnr family transcriptional regulator [Fodinicola feengrottensis]	Fodinicola feengrottensis	313	313	1	4e-106	71.88	224	WP_163572085.1
transcriptional regulator /transcriptional regulator, Crp/Fnr family [Geodermatophilus aquaeductus]	Geodermatophilus aquaeductus	312	312	1	1e-105	64.73	225	SMO98766.1
cAMP-activated global transcriptional regulator CRP [Glycomyces endophyticus]	Glycomyces endophyticus	316	316	0.98	5e-107	69.09	221	GAA1685021.1
Crp/Fnr family transcriptional regulator [Haloechinothrix]	Haloechinothrix	354	354	1	3e-122	82.59	224	WP_034268500.1
Crp/Fnr family transcriptional regulator [Halosaccharopolyspora lacisalsi]	Halosaccharopolyspora lacisalsi	384	384	1	6e-134	83.04	224	WP_182546574.1
Crp/Fnr family transcriptional regulator [Intrasporangium sp. YIM S08009]	Intrasporangium sp. YIM S08009	249	249	0.99	8e-81	57.66	225	WP_323097549.1
Crp/Fnr family transcriptional regulator [Isoptericola]	Isoptericola	267	267	0.99	9e-88	57.4	225	WP_277211188.1
TPA: Crp/Fnr family transcriptional regulator [Jatrophihabitans sp.]	Jatrophihabitans sp.	306	306	1	4e-103	70.54	224	HZC70705.1
TPA: Crp/Fnr family transcriptional regulator [Jiangellaceae bacterium]	Jiangellaceae bacterium	263	263	1	3e-86	55.8	224	HEX6336326.1
Crp/Fnr family transcriptional regulator [Kineococcus glutinatus]	Kineococcus glutinatus	266	266	0.98	3e-87	60.63	237	WP_345712239.1
Crp/Fnr family transcriptional regulator [Kitasatospora sp. NPDC058965]	Kitasatospora sp. NPDC058965	252	252	1	6e-82	56.25	224	WP_380411139.1
Crp/Fnr family transcriptional regulator [Klenkia brasiliensis]	Klenkia brasiliensis	313	313	1	4e-106	65.62	224	WP_091058043.1
Crp/Fnr family transcriptional regulator [Kocuria]	Kocuria	262	262	0.99	8e-86	56.31	225	WP_058859482.1
Crp/Fnr family transcriptional regulator [Kytococcus sedentarius]	Kytococcus sedentarius	250	250	1	4e-81	54.22	225	WP_204159727.1
Crp/Fnr family transcriptional regulator [Longispora sp. (in: high G+C Gram-positive bacteria)]	Longispora sp. (in: high G+C Gram-positive bacteria)	315	315	1	1e-106	72.32	225	MBA3488335.1
TPA: Crp/Fnr family transcriptional regulator [Marmoricola sp.]	Marmoricola sp.	248	248	0.95	2e-80	55.61	219	HRV70384.1
Crp/Fnr family transcriptional regulator [Micrococcaceae]	Micrococcaceae	258	258	0.99	4e-84	54.95	225	WP_038465875.1
Crp/Fnr family transcriptional regulator [Micrococcus luteus]	Micrococcus luteus	247	247	0.97	6e-80	54.09	220	MCT2326137.1
Crp/Fnr family transcriptional regulator [Microlunatus lacustris]	Microlunatus lacustris	254	254	0.99	1e-82	56.76	225	GAA1426218.1
Crp/Fnr family transcriptional regulator [Micromonospora pattaloongensis]	Micromonospora pattaloongensis	301	301	1	5e-101	71.43	225	WP_091551377.1
family transcriptional regulator, cyclic receptor protein [Micromonosporaceae bacterium]	Micromonosporaceae bacterium	314	314	1	2e-106	72.77	225	MEN3304678.1
Crp/Fnr family transcriptional regulator [Modestobacter]	Modestobacter	295	295	1	1e-98	68.3	224	WP_036335203.1
Crp/Fnr family transcriptional regulator [Modestobacter sp. I12A-02662]	Modestobacter sp. I12A-02662	316	316	1	6e-107	66.07	224	WP_369132461.1
Crp/Fnr family transcriptional regulator [Myceligenerans pegani]	Myceligenerans pegani	278	278	0.99	6e-92	60.09	225	WP_318842813.1
Crp/Fnr family transcriptional regulator [Mycolicibacterium novocastrense]	Mycolicibacterium novocastrense	296	296	0.99	4e-99	69.37	227	WP_067391538.1
Crp/Fnr family transcriptional regulator [Nakamurella lactea]	Nakamurella lactea	328	328	1	5e-112	75.89	224	WP_029137166.1
Crp/Fnr family transcriptional regulator [Neomicrococcus aestuarii]	Neomicrococcus aestuarii	258	258	0.99	4e-84	54.95	225	WP_071894849.1
Crp/Fnr family transcriptional regulator [Nesterenkonia]	Nesterenkonia	261	261	1	4e-85	56	225	WP_036477681.1
Crp/Fnr family transcriptional regulator [Nocardia sp. NPDC051570]	Nocardia sp. NPDC051570	389	389	1	6e-136	89.29	224	WP_397156528.1
Crp/Fnr family transcriptional regulator [Nocardioidaceae bacterium SCSIO 66511]	Nocardioidaceae bacterium SCSIO 66511	261	261	0.99	2e-85	56.05	225	UPK75437.1
Crp/Fnr family transcriptional regulator [Nonomuraea]	Nonomuraea	281	281	0.99	2e-93	59.19	226	WP_132335564.1
Crp/Fnr family transcriptional regulator [Oerskovia gallyi]	Oerskovia gallyi	258	258	0.99	5e-84	54.95	245	WP_191789761.1
Crp/Fnr family transcriptional regulator [Ornithinibacter sp.]	Ornithinibacter sp.	253	253	0.99	6e-82	58.56	225	WP_324531066.1
Crp/Fnr family transcriptional regulator [Paeniglutamicibacter gangotriensis]	Paeniglutamicibacter gangotriensis	256	256	1	3e-83	55.56	225	WP_007270822.1
Crp/Fnr family transcriptional regulator [Paraoerskovia marina]	Paraoerskovia marina	266	266	0.99	2e-87	57.4	225	WP_029252849.1
Crp/Fnr family transcriptional regulator [Pedococcus bigeumensis]	Pedococcus bigeumensis	253	253	0.98	5e-82	56.56	221	GAA2165361.1
Crp/Fnr family transcriptional regulator [Pengzhenrongella sicca]	Pengzhenrongella sicca	258	258	0.9	3e-84	60.59	211	QTE31631.1
Crp/Fnr family transcriptional regulator [Phycicoccus sp. SLBN-51]	Phycicoccus sp. SLBN-51	259	259	0.99	1e-84	57.21	225	WP_286168077.1
Crp/Fnr family transcriptional regulator [Phytoactinopolyspora halotolerans]	Phytoactinopolyspora halotolerans	248	248	1	4e-80	55.36	236	WP_163733315.1
Crp/Fnr family transcriptional regulator [Phytomonospora]	Phytomonospora	338	338	0.96	2e-115	72.35	230	WP_184788238.1
Crp/Fnr family transcriptional regulator [Pilimelia columellifera]	Pilimelia columellifera	294	294	1	2e-98	72.32	225	WP_344170237.1
Crp/Fnr family transcriptional regulator [Planomonospora sp. ID82291]	Planomonospora sp. ID82291	274	274	0.99	1e-90	59.19	226	WP_196450364.1
TPA: Crp/Fnr family transcriptional regulator [Propionibacteriaceae bacterium]	Propionibacteriaceae bacterium	266	266	0.99	3e-87	58.11	225	HET9301473.1
Crp/Fnr family transcriptional regulator [Pseudokineococcus sp. 5B2Z-1]	Pseudokineococcus sp. 5B2Z-1	268	268	1	6e-88	59.11	225	WP_339569945.1
Crp/Fnr family transcriptional regulator [Qaidamihabitans albus]	Qaidamihabitans albus	350	350	1	1e-120	80.8	224	WP_199429972.1
Crp/Fnr family transcriptional regulator [Quadrisphaera granulorum]	Quadrisphaera granulorum	262	262	1	8e-86	58.67	225	WP_109774727.1
Crp/Fnr family transcriptional regulator [Renibacterium salmoninarum]	Renibacterium salmoninarum	262	262	1	8e-86	56.44	225	WP_041685747.1
Crp/Fnr family transcriptional regulator [Rhizocola hellebori]	Rhizocola hellebori	315	315	1	9e-107	71.43	225	WP_203912723.1
Crp/Fnr family transcriptional regulator [Rhodococcus sp. (in: high G+C Gram-positive bacteria)]	Rhodococcus sp. (in: high G+C Gram-positive bacteria)	346	346	1	5e-119	80.8	224	MET0797227.1
Crp/Fnr family transcriptional regulator [Rothia]	Rothia	272	272	0.99	1e-89	58.74	225	WP_058731623.1
cAMP-binding domain of CRP or a regulatory subunit of cAMP-dependent protein kinases [Ruaniaceae bacterium KH17]	Ruaniaceae bacterium KH17	248	248	0.98	5e-80	54.05	226	SNU02589.1
TPA: Crp/Fnr family transcriptional regulator [Rugosimonospora sp.]	Rugosimonospora sp.	300	300	1	6e-101	70.98	225	HEY2674665.1
Crp/Fnr family transcriptional regulator [Salininema proteolyticum]	Salininema proteolyticum	318	318	1	9e-108	67.86	225	WP_380624227.1
Crp/Fnr family transcriptional regulator [Sciscionella sp.]	Sciscionella sp.	352	352	1	4e-121	79.02	224	MBO0840495.1
Crp/Fnr family transcriptional regulator [Scrofimicrobium canadense]	Scrofimicrobium canadense	254	254	0.99	2e-82	53.81	227	WP_154542607.1
Crp/Fnr family transcriptional regulator [Serinicoccus]	Serinicoccus	250	250	0.99	5e-81	54.05	225	WP_022925431.1
Crp/Fnr family transcriptional regulator [Specibacter cremeus]	Specibacter cremeus	260	260	0.99	5e-85	55.41	225	WP_125616230.1
cyclic nucleotide-binding domain-containing protein [Sporichthya]	Sporichthya	251	251	1	2e-81	54.46	224	WP_019873972.1
Crp/Fnr family transcriptional regulator [Streptantibioticus silvisoli]	Streptantibioticus silvisoli	248	248	1	4e-80	55.8	224	WP_271315270.1
Crp/Fnr family transcriptional regulator [Streptomonospora mangrovi]	Streptomonospora mangrovi	253	253	0.91	2e-82	60	211	WP_333486403.1
Crp/Fnr family transcriptional regulator [Streptosporangium sp. NPDC006013]	Streptosporangium sp. NPDC006013	276	276	1	4e-91	58.93	226	WP_355627520.1
Crp/Fnr family transcriptional regulator [Terrabacter]	Terrabacter	250	250	0.99	4e-81	57.66	225	WP_343986356.1
transcriptional regulator [Tersicoccus solisilvae]	Tersicoccus solisilvae	258	258	0.99	3e-84	55.86	227	GGC80897.1
Crp/Fnr family transcriptional regulator [Thermoactinospora rubra]	Thermoactinospora rubra	266	266	0.99	3e-87	59.19	226	WP_084955874.1
Crp/Fnr family transcriptional regulator [Thermopolyspora flexuosa]	Thermopolyspora flexuosa	273	273	0.99	3e-90	57.85	225	WP_142261158.1
TPA: Crp/Fnr family transcriptional regulator [Trebonia sp.]	Trebonia sp.	266	266	0.98	3e-87	58.37	232	HEX3512832.1
Crp/Fnr family transcriptional regulator [Trujillonella endophytica]	Trujillonella endophytica	318	318	1	8e-108	65.62	224	WP_091948468.1
Crp/Fnr family transcriptional regulator [Virgisporangium ochraceum]	Virgisporangium ochraceum	293	293	1	5e-98	70.54	234	GAA1039328.1
Crp/Fnr family transcriptional regulator [Wenjunlia vitaminophila]	Wenjunlia vitaminophila	255	255	1	6e-83	57.14	224	WP_018386150.1
Crp/Fnr family transcriptional regulator [Xylanimonas cellulosilytica]	Xylanimonas cellulosilytica	258	258	0.99	5e-84	55.16	225	WP_012879786.1
Crp/Fnr family transcriptional regulator [Yinghuangia aomiensis]	Yinghuangia aomiensis	249	249	1	8e-81	56.7	224	WP_345678130.1
Crp/Fnr family transcriptional regulator [Zafaria sp. J156]	Zafaria sp. J156	260	260	1	5e-85	56.89	225	WP_329861858.1
Crp/Fnr family transcriptional regulator [Zhihengliuella]	Zhihengliuella	262	262	1	7e-86	57.33	225	WP_102157366.1

## Sheet: proteobacteria accession codes
Description	Scientific Name	Max Score	Total Score	Query Cover	E value	Per. ident	Acc. Len	Accession
cAMP-activated global transcriptional regulator CRP [Actinobacillus]	Actinobacillus	345	345	0.96	1e-118	79.31	225	WP_014992167.1
cAMP-activated global transcriptional regulator CRP [Aeromonadaceae bacterium]	Aeromonadaceae bacterium	398	398	1	1e-139	89.62	212	MBP8065830.1
TPA: cAMP-activated global transcriptional regulator CRP [Aeromonas hydrophila]	Aeromonas hydrophila	395	395	1	2e-138	88.68	212	HFT7390220.1
cAMP-activated global transcriptional regulator CRP [Aeromonas veronii]	Aeromonas veronii	397	397	1	4e-139	89.15	212	WP_139438713.1
cAMP-activated global transcriptional regulator CRP [Aggregatibacter actinomycetemcomitans]	Aggregatibacter actinomycetemcomitans	368	368	0.96	1e-127	84.16	214	WP_148323799.1
cAMP-activated global transcriptional regulator CRP [Alcanivorax]	Alcanivorax	298	298	0.95	5e-100	66.17	209	WP_035233015.1
cAMP-activated global transcriptional regulator CRP [Aliagarivorans taiwanensis]	Aliagarivorans taiwanensis	391	391	1	7e-137	88.21	212	WP_026960158.1
cAMP-activated global transcriptional regulator CRP [Anaerobiospirillum sp. NML120448]	Anaerobiospirillum sp. NML120448	347	347	0.98	1e-119	77.62	212	WP_246911105.1
cAMP regulatory protein [Avibacterium paragallinarum]	Avibacterium paragallinarum	371	371	0.97	2e-128	84.39	236	SUV40558.1
cAMP-activated global transcriptional regulator CRP [Azotobacter beijerinckii]	Azotobacter beijerinckii	285	285	0.97	4e-95	64.42	215	WP_090623444.1
cyclic AMP receptor-like protein [Bacterioplanes sanyensis]	Bacterioplanes sanyensis	295	295	0.97	1e-98	64.56	217	GGY48277.1
cAMP-activated global transcriptional regulator CRP [Basfia]	Basfia	373	373	0.96	6e-130	84.65	203	WP_041640237.1
cAMP-activated global transcriptional regulator CRP [Beggiatoa alba]	Beggiatoa alba	278	278	0.95	5e-92	62.69	219	MBN4080447.1
cAMP-activated global transcriptional regulator CRP [Bermanella marisrubri]	Bermanella marisrubri	288	288	0.94	6e-96	63.82	224	WP_007018756.1
Catabolite gene activator protein [Bibersteinia trehalosi USDA-ARS-USMARC-188]	Bibersteinia trehalosi USDA-ARS-USMARC-188	291	291	0.86	6e-98	75.27	182	AHG80819.1
cAMP-activated global transcriptional regulator CRP [Candidatus Hamiltonella defensa]	Candidatus Hamiltonella defensa	284	284	0.98	2e-94	64.56	220	WP_016857693.1
cAMP-activated global transcriptional regulator CRP [Catenovulum agarivorans]	Catenovulum agarivorans	276	276	0.96	2e-91	65.02	208	WP_237716294.1
cAMP-activated global transcriptional regulator CRP [Cellvibrio]	Cellvibrio	294	294	0.95	1e-98	66.5	211	WP_078043554.1
TPA: cAMP-activated global transcriptional regulator CRP [Cellvibrionaceae bacterium]	Cellvibrionaceae bacterium	295	295	0.95	8e-99	66.5	211	HEY7884833.1
cAMP-activated global transcriptional regulator CRP [Cellvibrionales bacterium]	Cellvibrionales bacterium	281	281	0.94	2e-93	65.15	211	MBT5292800.1
cAMP-activated global transcriptional regulator CRP [Corallincola]	Corallincola	394	394	0.99	6e-138	89.47	211	WP_114339581.1
cAMP-activated global transcriptional regulator CRP [Dasania marina]	Dasania marina	296	296	0.95	3e-99	65.5	211	WP_019528214.1
cAMP-activated global transcriptional regulator CRP [Ectopseudomonas mendocina]	Ectopseudomonas mendocina	292	292	0.94	9e-98	67.82	214	WP_143503369.1
cAMP-activated global transcriptional regulator CRP [Ectothiorhodospiraceae bacterium]	Ectothiorhodospiraceae bacterium	296	296	0.96	2e-99	66.01	212	MBL1275571.1
cAMP-activated global transcriptional regulator CRP [Endozoicomonas atrinae]	Endozoicomonas atrinae	295	295	0.95	4e-99	67.33	213	WP_066015411.1
cAMP-activated global transcriptional regulator CRP [Enterobacteriaceae endosymbiont of Donacia semicuprea]	Enterobacteriaceae endosymbiont of Donacia semicuprea	286	286	0.98	2e-95	64.56	209	WP_168868524.1
cAMP-activated global transcriptional regulator CRP [Exercitatus varius]	Exercitatus varius	351	351	0.96	8e-121	77.72	222	WP_317478830.1
cAMP-activated global transcriptional regulator CRP [Ferrimonas]	Ferrimonas	390	390	0.99	1e-136	87.56	211	WP_028115681.1
TPA: cAMP-activated global transcriptional regulator CRP [Fluviicoccus sp.]	Fluviicoccus sp.	288	288	0.95	2e-96	61.69	211	HEX5277395.1
cAMP-activated global transcriptional regulator CRP [Frischella]	Frischella	389	389	1	2e-136	87.14	210	WP_187756054.1
cAMP-activated global transcriptional regulator CRP [Gallaecimonas kandeliae]	Gallaecimonas kandeliae	337	337	0.99	1e-115	74.16	211	WP_301495533.1
cAMP-activated global transcriptional regulator CRP [Gammaproteobacteria bacterium]	Gammaproteobacteria bacterium	345	345	0.99	1e-118	75.12	211	NRA71804.1
cAMP-activated global transcriptional regulator CRP [Geopseudomonas sagittaria]	Geopseudomonas sagittaria	291	291	0.95	3e-97	67	214	WP_092431395.1
cAMP-activated global transcriptional regulator CRP [Gilliamella]	Gilliamella	395	395	1	2e-138	88.1	210	WP_110448015.1
cAMP-activated global transcriptional regulator CRP [Glaesserella parasuis]	Glaesserella parasuis	337	337	0.96	2e-115	76.35	224	WP_404858671.1
cAMP-activated global transcriptional regulator CRP [Granulosicoccus sp.]	Granulosicoccus sp.	269	269	0.95	8e-89	60.78	212	MFK7892121.1
cAMP-activated global transcriptional regulator CRP [Haemophilus]	Haemophilus	346	346	0.97	8e-119	77.94	225	WP_005639971.1
cAMP-activated global transcriptional regulator CRP [Haemophilus haemolyticus]	Haemophilus haemolyticus	348	348	0.97	1e-119	77.94	225	WP_118867730.1
cAMP-activated global transcriptional regulator CRP [Haemophilus influenzae]	Haemophilus influenzae	344	344	0.97	3e-118	77.45	224	WP_118799856.1
cAMP-activated global transcriptional regulator CRP [Hahella]	Hahella	293	293	0.94	3e-98	66.67	215	WP_020408663.1
cAMP-activated global transcriptional regulator CRP [Halopseudomonas]	Halopseudomonas	289	289	0.95	1e-96	66.01	214	WP_088277477.1
cAMP-activated global transcriptional regulator CRP [Halopseudomonas sp.]	Halopseudomonas sp.	283	283	0.95	2e-94	62.56	214	WP_335607940.1
cAMP-activated global transcriptional regulator CRP [Histophilus somni]	Histophilus somni	367	367	0.97	3e-127	82.44	214	WP_198986578.1
cAMP-activated global transcriptional regulator CRP [Hydrocarboniclastica marina]	Hydrocarboniclastica marina	289	289	0.94	1e-96	65.33	213	WP_136549988.1
cAMP-activated global transcriptional regulator CRP [Inmirania thermothiophila]	Inmirania thermothiophila	278	278	0.98	4e-92	63.77	209	WP_123401983.1
cAMP-activated global transcriptional regulator CRP [Isoalcanivorax beigongshangi]	Isoalcanivorax beigongshangi	301	301	0.95	2e-101	67.66	210	WP_369454493.1
cAMP-activated global transcriptional regulator CRP [Kangiella]	Kangiella	289	289	0.96	2e-96	62.38	211	WP_018623521.1
cAMP-activated global transcriptional regulator CRP [Ketobacteraceae bacterium]	Ketobacteraceae bacterium	294	294	0.94	1e-98	65.83	210	MDX1695300.1
cAMP-activated global transcriptional regulator CRP [Kistimonas asteriae]	Kistimonas asteriae	275	275	1	3e-91	60.85	213	WP_211827694.1
cAMP-activated global transcriptional regulator CRP [Litoribacillus peritrichatus]	Litoribacillus peritrichatus	298	298	0.98	6e-100	65.22	214	GAA3910322.1
cAMP-activated global transcriptional regulator CRP [Lonepinella koalarum]	Lonepinella koalarum	343	343	0.94	8e-118	78.89	222	MDO4430987.1
cAMP-activated global transcriptional regulator CRP [Lysobacterales bacterium]	Lysobacterales bacterium	264	264	0.98	5e-86	54.81	253	RPI16947.1
cAMP-activated global transcriptional regulator CRP [Mannheimia]	Mannheimia	328	328	0.96	7e-112	75.37	224	WP_176807457.1
cAMP-activated global transcriptional regulator CRP [Marinibactrum halimedae]	Marinibactrum halimedae	300	300	0.95	4e-101	68	202	WP_332840159.1
cAMP-activated global transcriptional regulator CRP [Marinobacter fonticola]	Marinobacter fonticola	292	292	0.94	6e-98	65.83	213	WP_148864416.1
cAMP-activated global transcriptional regulator CRP [Microbulbifer]	Microbulbifer	287	287	0.94	9e-96	65.33	211	WP_255701134.1
cAMP-activated global transcriptional regulator CRP [Microbulbifer magnicolonia]	Microbulbifer magnicolonia	287	287	0.96	8e-96	64.53	211	WP_323845651.1
TPA: cAMP-activated global transcriptional regulator CRP [Moraxellaceae bacterium]	Moraxellaceae bacterium	290	290	0.95	6e-97	64.68	211	HEX6590689.1
cAMP-activated global transcriptional regulator CRP [Moritella]	Moritella	394	394	1	4e-138	88.68	213	WP_017223190.1
cAMP-activated global transcriptional regulator CRP [Neiella]	Neiella	395	395	0.99	1e-138	89.47	211	WP_087504174.1
cAMP-activated global transcriptional regulator CRP [Oceanicoccus sp.]	Oceanicoccus sp.	294	294	0.95	1e-98	65	211	WP_297292939.1
cAMP-activated global transcriptional regulator CRP [Oleispira sp.]	Oleispira sp.	275	275	0.94	7e-91	61	217	MBA35132.1
cAMP-activated global transcriptional regulator CRP [Pantoea sp. Cy-639]	Pantoea sp. Cy-639	274	274	0.97	1e-90	63.46	214	WP_166885548.1
cAMP-activated global transcriptional regulator CRP [Pasteurella multocida]	Pasteurella multocida	380	380	0.97	1e-132	86.34	213	WP_347710060.1
TPA: cAMP-activated global transcriptional regulator CRP [Pasteurella multocida]	Pasteurella multocida	379	379	0.97	4e-132	86.34	209	HDR1560425.1
TPA: cAMP-activated global transcriptional regulator CRP [Permianibacter sp.]	Permianibacter sp.	301	301	0.96	2e-101	67	211	HEX4910023.1
cAMP-activated global transcriptional regulator CRP [Porticoccaceae bacterium]	Porticoccaceae bacterium	290	290	0.95	6e-97	64.68	208	MFA5547844.1
cyclic AMP receptor-like protein [Pseudohongiella sp.]	Pseudohongiella sp.	283	283	0.94	2e-93	62.31	251	GJM14474.1
cAMP-activated global transcriptional regulator CRP [Pseudomonadaceae bacterium]	Pseudomonadaceae bacterium	290	290	0.94	8e-97	65.35	214	MAB99535.1
cAMP-activated global transcriptional regulator CRP [Pseudomonas aeruginosa]	Pseudomonas aeruginosa	285	285	0.94	6e-95	66.83	214	WP_033947911.1
cAMP-activated global transcriptional regulator CRP [Pseudomonas poae]	Pseudomonas poae	284	284	0.95	1e-94	65.02	214	WP_186750864.1
cAMP-activated global transcriptional regulator CRP [Psychromonas sp.]	Psychromonas sp.	377	377	1	1e-131	85.38	212	WP_372881405.1
cAMP-activated global transcriptional regulator CRP [Reinekea]	Reinekea	280	280	0.94	9e-93	62.81	216	WP_100258054.1
cAMP-activated global transcriptional regulator CRP [Rodentibacter genomosp. 2]	Rodentibacter genomosp. 2	342	342	0.97	2e-117	76.21	225	WP_077551643.1
cAMP-activated global transcriptional regulator CRP [Ruminobacter sp.]	Ruminobacter sp.	371	371	1	6e-129	82.55	212	MEE1285331.1
CRP/FNR family transcriptional regulator, cyclic AMP receptor protein [Saccharospirillaceae bacterium TYM08]	Saccharospirillaceae bacterium TYM08	282	282	0.94	8e-94	64.32	225	BCE02576.1
cAMP-activated global transcriptional regulator CRP [Sansalvadorimonas verongulae]	Sansalvadorimonas verongulae	276	276	0.94	1e-91	62.5	216	WP_408014714.1
cAMP-activated global transcriptional regulator CRP [SAR86 cluster bacterium]	SAR86 cluster bacterium	284	284	0.94	2e-94	62.81	211	PCI76817.1
cAMP-activated global transcriptional regulator CRP [Sedimenticola hydrogenitrophicus]	Sedimenticola hydrogenitrophicus	261	261	0.99	1e-85	59.53	217	WP_260294365.1
cAMP-activated global transcriptional regulator CRP [Shewanella]	Shewanella	388	388	0.99	8e-136	87.56	211	WP_011864391.1
cAMP-activated global transcriptional regulator CRP [Simiduia litorea]	Simiduia litorea	292	292	0.95	8e-98	66.17	211	WP_390591836.1
cAMP-activated global transcriptional regulator CRP [Sinobacterium norvegicum]	Sinobacterium norvegicum	275	275	0.94	3e-91	63	209	WP_237444116.1
cAMP-activated global transcriptional regulator CRP [Spongiibacteraceae bacterium]	Spongiibacteraceae bacterium	294	294	0.94	1e-98	66.67	206	MFA7554790.1
cAMP-activated global transcriptional regulator CRP [Stutzerimonas kunmingensis]	Stutzerimonas kunmingensis	289	289	0.95	1e-96	66.5	214	WP_313450761.1
cAMP-activated global transcriptional regulator CRP [Succinimonas amylolytica]	Succinimonas amylolytica	388	388	1	1e-135	86.32	212	WP_274969028.1
cAMP-activated global transcriptional regulator CRP [Sulfuriflexus sp.]	Sulfuriflexus sp.	293	293	0.96	2e-98	66.34	208	WP_314165094.1
cAMP-activated global transcriptional regulator CRP [Thalassolituus sp.]	Thalassolituus sp.	286	286	0.97	1e-95	64.56	212	WP_307726810.1
cyclic AMP receptor-like protein [Thiohalobacter sp. COW1]	Thiohalobacter sp. COW1	285	285	0.98	9e-95	63.59	214	BCO32757.1
cAMP-activated global transcriptional regulator CRP [Thiopseudomonas sp.]	Thiopseudomonas sp.	278	278	0.97	3e-92	62.5	214	MCK9236956.1
cAMP-activated global transcriptional regulator CRP [Thiotrichales bacterium]	Thiotrichales bacterium	272	272	0.98	8e-90	59.9	212	MBS37497.1
cAMP-activated global transcriptional regulator CRP [Thorsellia kenyensis]	Thorsellia kenyensis	399	399	1	5e-140	90	210	WP_385876467.1
CRP/FNR family cyclic AMP-dependent transcriptional regulator [Vespertiliibacter pulmonis]	Vespertiliibacter pulmonis	332	332	0.96	4e-113	75.37	230	RPE82771.1
cAMP-activated global transcriptional regulator CRP [Woeseia sp.]	Woeseia sp.	263	263	0.95	4e-86	56.22	217	MBT8096288.1
cAMP-activated global transcriptional regulator CRP [Woeseiaceae bacterium]	Woeseiaceae bacterium	262	262	0.94	7e-86	56.78	211	MEE4163257.1
cAMP-activated global transcriptional regulator CRP [Xanthomonas sp. WHRI 1810A]	Xanthomonas sp. WHRI 1810A	263	263	0.96	2e-86	60.39	214	WP_349800123.1
cAMP-activated global transcriptional regulator CRP [Zhongshania aliphaticivorans]	Zhongshania aliphaticivorans	287	287	0.95	9e-96	64.36	212	WP_008246411.1
cAMP-activated global transcriptional regulator CRP [Zobellella]	Zobellella	391	391	1	7e-137	87.74	212	WP_202081941.1
